# Supplementary material for: Using citizen science to describe the prevalence and distribution of tick bite and exposure to tick-borne diseases in the United States
Source: PLoS One. 2018 Jul 12;13(7):e0199644. doi: 10.1371/journal.pone.0199644 (PMC6042714; doi:10.1371/journal.pone.0199644)
Supplement: S1 Supporting Information — (TXT) [file pone.0199644.s001.txt]

FID	STATEFP	StateAbreviation	COUNTYFP	COUNTYNS	AFFGEOID	GEOID	NAME	LSAD	ALAND	AWATER	lat	lon	STATECOUNTY	Total_Submissions_per_county	Total_Tick_Submissions_per_county	Ixodes_submissions	I._scapularis	I._pacificus	I._spp.	Dermacentor_submissions	D._variabilis	D._occidentalis	D._andersoni	D._spp	Amblyomma_submissions	A._americanum	A._maculatum	A._cajennense	A._spp.	Rhepicephalus_submission	R._sanguineus	R._spp													Burg_Inf_per_county	Burg_County_Prev	Miyam_Inf_per_County	Miyam_County_Prev	Anapl_Inf_per_County	Anapl_County_Prev	Bab_inf_per_county	Bab_County_Prev	Co_Burg_Ana	Co_Burg_Anapl_County_Prev	Co_Burg_Miya	Co_Burg_Miya_Prev	Co_Burg_Bab	Co_Burg_Bab_Prev	Co_Anapl_Miya	Co_Anapl_Miya_Prev	Co_Anapl_Bab	Co_Anapl_Bab_prev	Co_Miya_Bab	Co_Miya_Bab_prev
18	1	AL	1	161526	0500000US01001	1001	AUTAUGA	6	1539609015	25749942	3833754	-9645025	ALAUTAUGA	0	0	0	0	0	0	0	0	0	0	0	0	0	0	0	0	0	0	0													0	#DIV/0!	0	#DIV/0!	0	#DIV/0!	0	#DIV/0!	0	#DIV/0!	0	#DIV/0!	0	#DIV/0!	0	#DIV/0!	0	#DIV/0!	0	#DIV/0!
19	1	AL	3	161527	0500000US01003	1003	BALDWIN	6	4117584019	1133130502	3597561	-9765246	ALBALDWIN	6	6	0	0	0	0	2	2	0	0	0	4	1	0	0	3	0	0	0													0	0	0	0	0	0	0	0	0	0	0	0	0	0	0	0	0	0	0	0
769	1	AL	5	161528	0500000US01005	1005	BARBOUR	6	2291818680	50864677	3746241	-9505916	ALBARBOUR	3	3	1	1	0	0	1	1	0	0	0	1	1	0	0	0	0	0	0																																
2967	1	AL	7	161529	0500000US01007	1007	BIBB	6	1612481559	9287974	3895145	-9698874	ALBIBB	0	0	0	0	0	0	0	0	0	0	0	0	0	0	0	0	0	0	0																																
883	1	AL	9	161530	0500000US01009	1009	BLOUNT	6	1670041875	15077458	4026264	-9636627	ALBLOUNT	1	1	0	0	0	0	1	1	0	0	0	0	0	0	0	0	0	0	0																																
1082	1	AL	11	161531	0500000US01011	1011	BULLOCK	6	1613059136	6055023	3776532	-9541828	ALBULLOCK	0	0	0	0	0	0	0	0	0	0	0	0	0	0	0	0	0	0	0																																
1083	1	AL	13	161532	0500000US01013	1013	BUTLER	6	2011976232	2727475	3730887	-9649206	ALBUTLER	0	0	0	0	0	0	0	0	0	0	0	0	0	0	0	0	0	0	0																																
1356	1	AL	15	161533	0500000US01015	1015	CALHOUN	6	1569245419	16568579	3998176	-9554104	ALCALHOUN	2	2	0	0	0	0	0	0	0	0	0	2	2	0	0	0	0	0	0																																
2857	1	AL	17	161534	0500000US01017	1017	CHAMBERS	6	1545009121	17048126	3883967	-9505799	ALCHAMBERS	0	0	0	0	0	0	0	0	0	0	0	0	0	0	0	0	0	0	0																																
1357	1	AL	19	161535	0500000US01019	1019	CHEROKEE	6	1434128031	119806782	4052490	-9529370	ALCHEROKEE	0	0	0	0	0	0	0	0	0	0	0	0	0	0	0	0	0	0	0																																
1229	1	AL	21	161536	0500000US01021	1021	CHILTON	6	1794482896	20586310	3875155	-9653490	ALCHILTON	0	0	0	0	0	0	0	0	0	0	0	0	0	0	0	0	0	0	0																																
950	1	AL	23	161537	0500000US01023	1023	CHOCTAW	6	2365955057	19059247	3765974	-9825405	ALCHOCTAW	0	0	0	0	0	0	0	0	0	0	0	0	0	0	0	0	0	0	0																																
20	1	AL	25	161538	0500000US01025	1025	CLARKE	6	3207609336	36542657	3721020	-9777286	ALCLARKE	0	0	0	0	0	0	0	0	0	0	0	0	0	0	0	0	0	0	0																																
1230	1	AL	27	161539	0500000US01027	1027	CLAY	6	1564252455	5284573	3931094	-9557949	ALCLAY	0	0	0	0	0	0	0	0	0	0	0	0	0	0	0	0	0	0	0																																
2063	1	AL	29	161540	0500000US01029	1029	CLEBURNE	6	1450663941	2354898	3985220	-9519904	ALCLEBURNE	0	0	0	0	0	0	0	0	0	0	0	0	0	0	0	0	0	0	0																																
1231	1	AL	31	161541	0500000US01031	1031	COFFEE	6	1758565487	3907876	3685182	-9572156	ALCOFFEE	0	0	0	0	0	0	0	0	0	0	0	0	0	0	0	0	0	0	0																																
884	1	AL	33	161542	0500000US01033	1033	COLBERT	6	1534878514	80030048	4123265	-9774403	ALCOLBERT	0	0	0	0	0	0	0	0	0	0	0	0	0	0	0	0	0	0	0																																
1052	1	AL	35	161543	0500000US01035	1035	CONECUH	6	2201896058	6643480	3688651	-9684090	ALCONECUH	0	0	0	0	0	0	0	0	0	0	0	0	0	0	0	0	0	0	0																																
1360	1	AL	37	161544	0500000US01037	1037	COOSA	6	1685891528	39946563	3886866	-9601047	ALCOOSA	0	0	0	0	0	0	0	0	0	0	0	0	0	0	0	0	0	0	0																																
1361	1	AL	39	161545	0500000US01039	1039	COVINGTON	6	2668869460	34526774	3665109	-9623713	ALCOVINGTON	0	0	0	0	0	0	0	0	0	0	0	0	0	0	0	0	0	0	0																																
1315	1	AL	41	161546	0500000US01041	1041	CRENSHAW	6	1576887783	5376390	3728170	-9608384	ALCRENSHAW	0	0	0	0	0	0	0	0	0	0	0	0	0	0	0	0	0	0	0																																
951	1	AL	43	161547	0500000US01043	1043	CULLMAN	6	1903376541	52118974	4046564	-9670046	ALCULLMAN	3	3	0	0	0	0	1	1	0	0	0	2	2	0	0	0	0	0	0																																
2008	1	AL	45	161548	0500000US01045	1045	DALE	6	1453310172	4016457	3688981	-9530171	ALDALE	0	0	0	0	0	0	0	0	0	0	0	0	0	0	0	0	0	0	0																																
1275	1	AL	47	161549	0500000US01047	1047	DALLAS	6	2534807219	39134809	3806220	-9696645	ALDALLAS	0	0	0	0	0	0	0	0	0	0	0	0	0	0	0	0	0	0	0																																
21	1	AL	49	161550	0500000US01049	1049	DEKALB	6	2012664315	4121538	4090763	-9551648	ALDEKALB	0	0	0	0	0	0	0	0	0	0	0	0	0	0	0	0	0	0	0																																
451	1	AL	51	161551	0500000US01051	1051	ELMORE	6	1601876534	99850740	3841906	-9590081	ALELMORE	0	0	0	0	0	0	0	0	0	0	0	0	0	0	0	0	0	0	0																																
1363	1	AL	53	161552	0500000US01053	1053	ESCAMBIA	6	2447747107	20872955	3649153	-9702783	ALESCAMBIA	0	0	0	0	0	0	0	0	0	0	0	0	0	0	0	0	0	0	0																																
452	1	AL	55	161553	0500000US01055	1055	ETOWAH	6	1386379575	34562865	4034896	-9577346	ALETOWAH	0	0	0	0	0	0	0	0	0	0	0	0	0	0	0	0	0	0	0																																
22	1	AL	57	161554	0500000US01057	1057	FAYETTE	6	1625693285	4330881	3991456	-9767046	ALFAYETTE	0	0	0	0	0	0	0	0	0	0	0	0	0	0	0	0	0	0	0																																
3124	1	AL	59	161555	0500000US01059	1059	FRANKLIN	6	1641578183	32907210	4088280	-9778720	ALFRANKLIN	0	0	0	0	0	0	0	0	0	0	0	0	0	0	0	0	0	0	0																																
2221	1	AL	61	161556	0500000US01061	1061	GENEVA	6	1487710770	11765077	3645107	-9555563	ALGENEVA	0	0	0	0	0	0	0	0	0	0	0	0	0	0	0	0	0	0	0																																
770	1	AL	63	161557	0500000US01063	1063	GREENE	6	1675993711	33244743	3875875	-9790797	ALGREENE	0	0	0	0	0	0	0	0	0	0	0	0	0	0	0	0	0	0	0																																
1155	1	AL	65	161558	0500000US01065	1065	HALE	6	1667804584	32525874	3863889	-9754828	ALHALE	0	0	0	0	0	0	0	0	0	0	0	0	0	0	0	0	0	0	0																																
1364	1	AL	67	161559	0500000US01067	1067	HENRY	6	1454926615	16986823	3699804	-9489030	ALHENRY	0	0	0	0	0	0	0	0	0	0	0	0	0	0	0	0	0	0	0																																
453	1	AL	69	161560	0500000US01069	1069	HOUSTON	6	1501846955	4691549	3652677	-9495832	ALHOUSTON	0	0	0	0	0	0	0	0	0	0	0	0	0	0	0	0	0	0	0																																
454	1	AL	71	161561	0500000US01071	1071	JACKSON	6	2791663803	126657151	4133990	-9573398	ALJACKSON	0	0	0	0	0	0	0	0	0	0	0	0	0	0	0	0	0	0	0																																
23	1	AL	73	161562	0500000US01073	1073	JEFFERSON	6	2878224117	32446239	3969158	-9673259	ALJEFFERSON	12	12	1	1	0	0	6	6	0	0	0	4	3	0	0	1	0	0	0																																
2222	1	AL	75	161563	0500000US01075	1075	LAMAR	6	1566544639	1600679	3999238	-9806907	ALLAMAR	0	0	0	0	0	0	0	0	0	0	0	0	0	0	0	0	0	0	0																																
1365	1	AL	77	161564	0500000US01077	1077	LAUDERDALE	6	1729334080	134420924	4150502	-9757603	ALLAUDERDALE	2	2	0	0	0	0	0	0	0	0	0	2	2	0	0	0	0	0	0																																
2048	1	AL	79	161565	0500000US01079	1079	LAWRENCE	6	1788846347	68687359	4099109	-9719414	ALLAWRENCE	0	0	0	0	0	0	0	0	0	0	0	0	0	0	0	0	0	0	0																																
2952	1	AL	81	161566	0500000US01081	1081	LEE	6	1573552337	21488937	3842495	-9501730	ALLEE	1	1	1	1	0	0	0	0	0	0	0	0	0	0	0	0	0	0	0																																
2049	1	AL	83	161567	0500000US01083	1083	LIMESTONE	6	1450236460	122371613	4138135	-9682730	ALLIMESTONE	3	3	0	0	0	0	1	1	0	0	0	2	2	0	0	0	0	0	0																																
1276	1	AL	85	161568	0500000US01085	1085	LOWNDES	6	1854202171	23721045	3783668	-9645846	ALLOWNDES	1	1	1	1	0	0	0	0	0	0	0	0	0	0	0	0	0	0	0																																
885	1	AL	87	161569	0500000US01087	1087	MACON	6	1577064957	11136122	3814098	-9539263	ALMACON	0	0	0	0	0	0	0	0	0	0	0	0	0	0	0	0	0	0	0																																
455	1	AL	89	161570	0500000US01089	1089	MADISON	6	2076157081	28765532	4131779	-9634729	ALMADISON	3	3	0	0	0	0	1	1	0	0	0	2	1	0	0	1	0	0	0																																
771	1	AL	91	161572	0500000US01091	1091	MARENGO	6	2530112315	14994544	3795912	-9772681	ALMARENGO	0	0	0	0	0	0	0	0	0	0	0	0	0	0	0	0	0	0	0																																
3151	1	AL	93	161573	0500000US01093	1093	MARION	6	1922527478	3313159	4047181	-9783556	ALMARION	0	0	0	0	0	0	0	0	0	0	0	0	0	0	0	0	0	0	0																																
456	1	AL	95	161574	0500000US01095	1095	MARSHALL	6	1465524098	148503229	4078213	-9607611	ALMARSHALL	0	0	0	0	0	0	0	0	0	0	0	0	0	0	0	0	0	0	0																																
24	1	AL	97	161575	0500000US01097	1097	MOBILE	6	3184131335	1073840930	3605244	-9819020	ALMOBILE	1	1	0	0	0	0	1	1	0	0	0	0	0	0	0	0	0	0	0																																
457	1	AL	99	161576	0500000US01099	1099	MONROE	6	2656518199	22609677	3707172	-9725452	ALMONROE	0	0	0	0	0	0	0	0	0	0	0	0	0	0	0	0	0	0	0																																
25	1	AL	101	161577	0500000US01101	1101	MONTGOMERY	6	2031491982	40270068	3792297	-9596592	ALMONTGOMERY	0	0	0	0	0	0	0	0	0	0	0	0	0	0	0	0	0	0	0																																
2091	1	AL	103	161578	0500000US01103	1103	MORGAN	6	1500534814	51006061	4089873	-9668428	ALMORGAN	0	0	0	0	0	0	0	0	0	0	0	0	0	0	0	0	0	0	0																																
2092	1	AL	105	161579	0500000US01105	1105	PERRY	6	1863919953	10918482	3847450	-9717561	ALPERRY	0	0	0	0	0	0	0	0	0	0	0	0	0	0	0	0	0	0	0																																
1362	1	AL	107	161580	0500000US01107	1107	PICKENS	6	2282893856	22521211	3932681	-9805989	ALPICKENS	0	0	0	0	0	0	0	0	0	0	0	0	0	0	0	0	0	0	0																																
458	1	AL	109	161581	0500000US01109	1109	PIKE	6	1740741209	2336975	3737468	-9566902	ALPIKE	1	1	0	0	0	0	1	1	0	0	0	0	0	0	0	0	0	0	0																																
1366	1	AL	111	161582	0500000US01111	1111	RANDOLPH	6	1503616100	9285296	3934392	-9513268	ALRANDOLPH	0	0	0	0	0	0	0	0	0	0	0	0	0	0	0	0	0	0	0																																
459	1	AL	113	161583	0500000US01113	1113	RUSSELL	6	1660580843	15637637	3801251	-9482742	ALRUSSELL	0	0	0	0	0	0	0	0	0	0	0	0	0	0	0	0	0	0	0																																
460	1	AL	117	161584	0500000US01117	1117	SHELBY	6	2034096244	62561221	3930468	-9647010	ALSHELBY	22	22	2	2	0	0	0	0	0	0	0	20	18	0	0	2	0	0	0																																
898	1	AL	115	164997	0500000US01115	1115	ST. CLAIR	6	1636625212	56293578	3990729	-9608502	ALST. CLAIR	1	1	0	0	0	0	1	1	0	0	0	0	0	0	0	0	0	0	0																																
1156	1	AL	119	161585	0500000US01119	1119	SUMTER	6	2341062860	24430682	3841220	-9818255	ALSUMTER	0	0	0	0	0	0	0	0	0	0	0	0	0	0	0	0	0	0	0																																
772	1	AL	121	161586	0500000US01121	1121	TALLADEGA	6	1908244133	60939223	3945915	-9591924	ALTALLADEGA	0	0	0	0	0	0	0	0	0	0	0	0	0	0	0	0	0	0	0																																
2133	1	AL	123	161587	0500000US01123	1123	TALLAPOOSA	6	1855779800	128809185	3877103	-9550934	ALTALLAPOOSA	3	3	0	0	0	0	1	1	0	0	0	2	2	0	0	0	0	0	0																																
1367	1	AL	125	161588	0500000US01125	1125	TUSCALOOSA	6	3423128150	76596461	3933860	-9743250	ALTUSCALOOSA	1	1	0	0	0	0	0	0	0	0	0	1	1	0	0	0	0	0	0																																
3163	1	AL	127	161589	0500000US01127	1127	WALKER	6	2049182057	36258716	4002454	-9717900	ALWALKER	0	0	0	0	0	0	0	0	0	0	0	0	0	0	0	0	0	0	0																																
461	1	AL	129	161590	0500000US01129	1129	WASHINGTON	6	2797722276	21650835	3685852	-9819257	ALWASHINGTON	0	0	0	0	0	0	0	0	0	0	0	0	0	0	0	0	0	0	0																																
26	1	AL	131	161591	0500000US01131	1131	WILCOX	6	2301199955	48985143	3761929	-9719110	ALWILCOX	1	1	1	1	0	0	0	0	0	0	0	0	0	0	0	0	0	0	0																																
2274	1	AL	133	161592	0500000US01133	1133	WINSTON	6	1587608922	48922726	4048872	-9726392	ALWINSTON	0	0	0	0	0	0	0	0	0	0	0	0	0	0	0	0	0	0	0																																
1368	2	AK	13	1419964	0500000US02013	2013	ALEUTIANS EAST	4	18083191614	20792944391	7435797	-18029413	AKALEUTIANS EAST	0	0	0	0	0	0	0	0	0	0	0	0	0	0	0	0	0	0	0																																
2275	2	AK	16	1419965	0500000US02016	2016	ALEUTIANS WEST	5	11370719969	25190628850	6951802	-11931847	AKALEUTIANS WEST	0	0	0	0	0	0	0	0	0	0	0	0	0	0	0	0	0	0	0																																
462	2	AK	20	1416061	0500000US02020	2020	ANCHORAGE	12	4420091935	663038187	8660836	-16598791	AKANCHORAGE	0	0	0	0	0	0	0	0	0	0	0	0	0	0	0	0	0	0	0																																
3072	2	AK	50	1419966	0500000US02050	2050	BETHEL	5	1.05E+11	12779612271	8611763	-17786011	AKBETHEL	0	0	0	0	0	0	0	0	0	0	0	0	0	0	0	0	0	0	0																																
2134	2	AK	60	1419967	0500000US02060	2060	BRISTOL BAY	4	1304965763	993835732	8124923	-17444164	AKBRISTOL BAY	0	0	0	0	0	0	0	0	0	0	0	0	0	0	0	0	0	0	0																																
2555	2	AK	68	1419988	0500000US02068	2068	DENALI	4	33016120972	66068782	9269197	-16697781	AKDENALI	0	0	0	0	0	0	0	0	0	0	0	0	0	0	0	0	0	0	0																																
1157	2	AK	70	1419968	0500000US02070	2070	DILLINGHAM	5	48092804032	6076861497	8359085	-17611142	AKDILLINGHAM	0	0	0	0	0	0	0	0	0	0	0	0	0	0	0	0	0	0	0																																
27	2	AK	90	1419969	0500000US02090	2090	FAIRBANKS NORTH STAR	4	19019056192	275185416	9558940	-16315319	AKFAIRBANKS NORTH STAR	0	0	0	0	0	0	0	0	0	0	0	0	0	0	0	0	0	0	0																																
1075	2	AK	100	1419970	0500000US02100	2100	HAINES	4	6009296606	1049684477	8207102	-15084330	AKHAINES	0	0	0	0	0	0	0	0	0	0	0	0	0	0	0	0	0	0	0																																
463	2	AK	105	2371430	0500000US02105	2105	HOONAH-ANGOON	5	16966365771	7799678171	8030476	-15100938	AKHOONAH-ANGOON	0	0	0	0	0	0	0	0	0	0	0	0	0	0	0	0	0	0	0																																
1053	2	AK	110	1419971	0500000US02110	2110	JUNEAU	3	6998163331	1429463661	8064551	-14936839	AKJUNEAU	0	0	0	0	0	0	0	0	0	0	0	0	0	0	0	0	0	0	0																																
2276	2	AK	122	1419972	0500000US02122	2122	KENAI PENINSULA	4	41634269789	22473670260	8462184	-16872156	AKKENAI PENINSULA	0	0	0	0	0	0	0	0	0	0	0	0	0	0	0	0	0	0	0																																
1369	2	AK	130	1419973	0500000US02130	2130	KETCHIKAN GATEWAY	4	12583212278	4649427959	7477394	-14575053	AKKETCHIKAN GATEWAY	0	0	0	0	0	0	0	0	0	0	0	0	0	0	0	0	0	0	0																																
2277	2	AK	150	1419974	0500000US02150	2150	KODIAK ISLAND	4	16965329961	14171082929	7899900	-17118567	AKKODIAK ISLAND	0	0	0	0	0	0	0	0	0	0	0	0	0	0	0	0	0	0	0																																
1277	2	AK	158	1419985	0500000US02158	2158	KUSILVAK	5	44240523937	6712018154	8899531	-18186738	AKKUSILVAK	0	0	0	0	0	0	0	0	0	0	0	0	0	0	0	0	0	0	0																																
773	2	AK	164	1419975	0500000US02164	2164	LAKE AND PENINSULA	4	60735852998	24532397600	8121001	-17380611	AKLAKE AND PENINSULA	0	0	0	0	0	0	0	0	0	0	0	0	0	0	0	0	0	0	0																																
464	2	AK	170	1419976	0500000US02170	2170	MATANUSKA-SUSITNA	4	63734270600	1682660537	8938008	-16648976	AKMATANUSKA-SUSITNA	0	0	0	0	0	0	0	0	0	0	0	0	0	0	0	0	0	0	0																																
28	2	AK	180	1419977	0500000US02180	2180	NOME	5	59473771514	13768003870	9595101	-18260156	AKNOME	0	0	0	0	0	0	0	0	0	0	0	0	0	0	0	0	0	0	0																																
2278	2	AK	185	1419978	0500000US02185	2185	NORTH SLOPE	4	2.30E+11	15795479017	10860484	-17085734	AKNORTH SLOPE	0	0	0	0	0	0	0	0	0	0	0	0	0	0	0	0	0	0	0																																
465	2	AK	188	1419979	0500000US02188	2188	NORTHWEST ARCTIC	4	92295155977	12906740506	10180956	-17779151	AKNORTHWEST ARCTIC	0	0	0	0	0	0	0	0	0	0	0	0	0	0	0	0	0	0	0																																
899	2	AK	195	2516404	0500000US02195	2195	PETERSBURG	4	7556506714	2399255361	7785232	-14797948	AKPETERSBURG	0	0	0	0	0	0	0	0	0	0	0	0	0	0	0	0	0	0	0																																
2526	2	AK	198	1419980	0500000US02198	2198	PRINCE OF WALES-HYDER	5	13628616243	14538605568	7521718	-14808908	AKPRINCE OF WALES-HYDER	0	0	0	0	0	0	0	0	0	0	0	0	0	0	0	0	0	0	0																																
1370	2	AK	220	1419981	0500000US02220	2220	SITKA	3	7434257623	5027224724	7810981	-15063594	AKSITKA	0	0	0	0	0	0	0	0	0	0	0	0	0	0	0	0	0	0	0																																
2279	2	AK	230	2339479	0500000US02230	2230	SKAGWAY	12	1171502804	30331285	8302931	-15065718	AKSKAGWAY	0	0	0	0	0	0	0	0	0	0	0	0	0	0	0	0	0	0	0																																
29	2	AK	240	1419983	0500000US02240	2240	SOUTHEAST FAIRBANKS	5	64147813224	752268780	9326548	-15941597	AKSOUTHEAST FAIRBANKS	0	0	0	0	0	0	0	0	0	0	0	0	0	0	0	0	0	0	0																																
2280	2	AK	261	1419984	0500000US02261	2261	VALDEZ-CORDOVA	5	88676741313	15799007580	8763024	-16081921	AKVALDEZ-CORDOVA	0	0	0	0	0	0	0	0	0	0	0	0	0	0	0	0	0	0	0																																
466	2	AK	275	2516402	0500000US02275	2275	WRANGELL	3	6582430575	2384284812	7624737	-14696368	AKWRANGELL	0	0	0	0	0	0	0	0	0	0	0	0	0	0	0	0	0	0	0																																
952	2	AK	282	1419986	0500000US02282	2282	YAKUTAT	3	19811996044	4696637295	8376531	-15625463	AKYAKUTAT	0	0	0	0	0	0	0	0	0	0	0	0	0	0	0	0	0	0	0																																
467	2	AK	290	1419987	0500000US02290	2290	YUKON-KOYUKUK	5	3.77E+11	5954398259	9785490	-16827853	AKYUKON-KOYUKUK	0	0	0	0	0	0	0	0	0	0	0	0	0	0	0	0	0	0	0																																
30	4	AZ	1	25441	0500000US04001	4001	APACHE	6	29001298904	54174161	4220168	-12188263	AZAPACHE	0	0	0	0	0	0	0	0	0	0	0	0	0	0	0	0	0	0	0																																
1667	4	AZ	3	25442	0500000US04003	4003	COCHISE	6	15966175635	137024922	3747731	-12217443	AZCOCHISE	0	0	0	0	0	0	0	0	0	0	0	0	0	0	0	0	0	0	0																																
1278	4	AZ	5	25443	0500000US04005	4005	COCONINO	6	48222118167	110085802	4279567	-12442327	AZCOCONINO	4	4	0	0	0	0	3	3	0	0	0	0	0	0	0	0	1	1	0																																
31	4	AZ	7	40471	0500000US04007	4007	GILA	6	12323144911	97121333	4002192	-12335590	AZGILA	2	2	0	0	0	0	1	1	0	0	0	0	0	0	0	0	1	1	0																																
468	4	AZ	9	25444	0500000US04009	4009	GRAHAM	6	11972750122	47455350	3886601	-12232622	AZGRAHAM	0	0	0	0	0	0	0	0	0	0	0	0	0	0	0	0	0	0	0																																
3109	4	AZ	11	42807	0500000US04011	4011	GREENLEE	6	4770701093	13750448	3924168	-12160571	AZGREENLEE	0	0	0	0	0	0	0	0	0	0	0	0	0	0	0	0	0	0	0																																
32	4	AZ	12	43540	0500000US04012	4012	LA PAZ	6	11653980563	36567994	3992732	-12688276	AZLA PAZ	0	0	0	0	0	0	0	0	0	0	0	0	0	0	0	0	0	0	0																																
33	4	AZ	13	37026	0500000US04013	4013	MARICOPA	6	23825796441	64389075	3942089	-12522378	AZMARICOPA	36	36	2	0	2	0	1	1	0	0	0	1	1	0	0	0	32	32	0																																
1158	4	AZ	15	25445	0500000US04015	4015	MOHAVE	6	34475567011	387344307	4261536	-12663244	AZMOHAVE	0	0	0	0	0	0	0	0	0	0	0	0	0	0	0	0	0	0	0																																
2013	4	AZ	17	42808	0500000US04017	4017	NAVAJO	6	25770094276	24078111	4220302	-12280977	AZNAVAJO	2	2	0	0	0	0	2	2	0	0	0	0	0	0	0	0	0	0	0																																
2953	4	AZ	19	25446	0500000US04019	4019	PIMA	6	23794775138	5273054	3776243	-12444431	AZPIMA	8	8	3	0	3	0	1	1	0	0	0	0	0	0	0	0	4	4	0																																
469	4	AZ	21	25447	0500000US04021	4021	PINAL	6	13897482645	22320992	3882755	-12394835	AZPINAL	0	0	0	0	0	0	0	0	0	0	0	0	0	0	0	0	0	0	0																																
2968	4	AZ	23	40472	0500000US04023	4023	SANTA CRUZ	6	3203613249	3088046	3701280	-12339382	AZSANTA CRUZ	0	0	0	0	0	0	0	0	0	0	0	0	0	0	0	0	0	0	0																																
470	4	AZ	25	42809	0500000US04025	4025	YAVAPAI	6	21039796334	11501575	4109992	-12529516	AZYAVAPAI	0	0	0	0	0	0	0	0	0	0	0	0	0	0	0	0	0	0	0																																
1371	4	AZ	27	23901	0500000US04027	4027	YUMA	6	14281265636	13171316	3864995	-12679910	AZYUMA	0	0	0	0	0	0	0	0	0	0	0	0	0	0	0	0	0	0	0																																
471	5	AR	1	63755	0500000US05001	5001	ARKANSAS	6	2560983546	116414557	4067971	-10171819	ARARKANSAS	0	0	0	0	0	0	0	0	0	0	0	0	0	0	0	0	0	0	0																																
1668	5	AR	3	63756	0500000US05003	5003	ASHLEY	6	2396641860	39310599	3920739	-10215615	ARASHLEY	0	0	0	0	0	0	0	0	0	0	0	0	0	0	0	0	0	0	0																																
1372	5	AR	5	69895	0500000US05005	5005	BAXTER	6	1435588023	84022332	4340261	-10278904	ARBAXTER	3	3	0	0	0	0	0	0	0	0	0	3	1	0	0	2	0	0	0																																
953	5	AR	7	69896	0500000US05007	5007	BENTON	6	2194968309	94337637	4347356	-10492547	ARBENTON	9	9	1	1	0	0	0	0	0	0	0	7	7	0	0	0	1	1	0																																
1373	5	AR	9	69897	0500000US05009	5009	BOONE	6	1528950330	30222243	4343199	-10362902	ARBOONE	0	0	0	0	0	0	0	0	0	0	0	0	0	0	0	0	0	0	0																																
472	5	AR	11	63757	0500000US05011	5011	BRADLEY	6	1681514473	9532926	3957422	-10259469	ARBRADLEY	1	1	0	0	0	0	0	0	0	0	0	1	1	0	0	0	0	0	0																																
473	5	AR	13	63758	0500000US05013	5013	CALHOUN	6	1627973984	9926147	3969647	-10297391	ARCALHOUN	0	0	0	0	0	0	0	0	0	0	0	0	0	0	0	0	0	0	0																																
34	5	AR	15	66975	0500000US05015	5015	CARROLL	6	1631639781	22384066	4347675	-10412637	ARCARROLL	3	3	1	1	0	0	1	1	0	0	0	1	1	0	0	0	0	0	0																																
1159	5	AR	17	69160	0500000US05017	5017	CHICOT	6	1668755471	120391646	3930877	-10162800	ARCHICOT	0	0	0	0	0	0	0	0	0	0	0	0	0	0	0	0	0	0	0																																
35	5	AR	19	66845	0500000US05019	5019	CLARK	6	2243121980	43395986	4035694	-10372359	ARCLARK	2	2	0	0	0	0	1	1	0	0	0	1	1	0	0	0	0	0	0																																
1279	5	AR	21	63759	0500000US05021	5021	CLAY	6	1656162400	5149783	4351428	-10065240	ARCLAY	0	0	0	0	0	0	0	0	0	0	0	0	0	0	0	0	0	0	0																																
1559	5	AR	23	66983	0500000US05023	5023	CLEBURNE	6	1434051761	99015208	4237274	-10244367	ARCLEBURNE	10	10	0	0	0	0	2	2	0	0	0	8	7	0	0	1	0	0	0																																
954	5	AR	25	63760	0500000US05025	5025	CLEVELAND	6	1548252554	2500346	4015189	-10262011	ARCLEVELAND	0	0	0	0	0	0	0	0	0	0	0	0	0	0	0	0	0	0	0																																
3192	5	AR	27	63761	0500000US05027	5027	COLUMBIA	6	1984105630	1774699	3923813	-10378016	ARCOLUMBIA	0	0	0	0	0	0	0	0	0	0	0	0	0	0	0	0	0	0	0																																
36	5	AR	29	66846	0500000US05029	5029	CONWAY	6	1430338369	37323940	4199609	-10319455	ARCONWAY	1	1	0	0	0	0	0	0	0	0	0	1	1	0	0	0	0	0	0																																
2863	5	AR	31	66847	0500000US05031	5031	CRAIGHEAD	6	1831846795	14089689	4277378	-10089197	ARCRAIGHEAD	3	3	0	0	0	0	0	0	0	0	0	3	3	0	0	0	0	0	0																																
2790	5	AR	33	69161	0500000US05033	5033	CRAWFORD	6	1531142472	31122293	4244257	-10491061	ARCRAWFORD	0	0	0	0	0	0	0	0	0	0	0	0	0	0	0	0	0	0	0																																
2014	5	AR	35	69162	0500000US05035	5035	CRITTENDEN	6	1580746758	67440988	4192232	-10053133	ARCRITTENDEN	0	0	0	0	0	0	0	0	0	0	0	0	0	0	0	0	0	0	0																																
1560	5	AR	37	66848	0500000US05037	5037	CROSS	6	1596418388	15348632	4204159	-10104605	ARCROSS	0	0	0	0	0	0	0	0	0	0	0	0	0	0	0	0	0	0	0																																
886	5	AR	39	66849	0500000US05039	5039	DALLAS	6	1728522517	1864048	4024773	-10314248	ARDALLAS	0	0	0	0	0	0	0	0	0	0	0	0	0	0	0	0	0	0	0																																
474	5	AR	41	66850	0500000US05041	5041	DESHA	6	1989487282	133059776	4006490	-10158336	ARDESHA	0	0	0	0	0	0	0	0	0	0	0	0	0	0	0	0	0	0	0																																
1354	5	AR	43	66851	0500000US05043	5043	DREW	6	2145426651	18920680	3973837	-10210223	ARDREW	1	1	0	0	0	0	0	0	0	0	0	1	1	0	0	0	0	0	0																																
475	5	AR	45	66852	0500000US05045	5045	FAULKNER	6	1678085355	41857091	4183911	-10278351	ARFAULKNER	2	2	0	0	0	0	0	0	0	0	0	2	2	0	0	0	0	0	0																																
2328	5	AR	47	66853	0500000US05047	5047	FRANKLIN	6	1576934898	27931424	4233774	-10451850	ARFRANKLIN	0	0	0	0	0	0	0	0	0	0	0	0	0	0	0	0	0	0	0																																
1355	5	AR	49	66854	0500000US05049	5049	FULTON	6	1601113474	5527446	4353278	-10221155	ARFULTON	0	0	0	0	0	0	0	0	0	0	0	0	0	0	0	0	0	0	0																																
2352	5	AR	51	66855	0500000US05051	5051	GARLAND	6	1755530788	147143529	4106527	-10369458	ARGARLAND	1	1	0	0	0	0	0	0	0	0	0	1	0	0	0	1	0	0	0																																
1358	5	AR	53	66856	0500000US05053	5053	GRANT	6	1636383570	2897719	4067836	-10288549	ARGRANT	0	0	0	0	0	0	0	0	0	0	0	0	0	0	0	0	0	0	0																																
2119	5	AR	55	66857	0500000US05055	5055	GREENE	6	1496205814	4789584	4316829	-10080977	ARGREENE	0	0	0	0	0	0	0	0	0	0	0	0	0	0	0	0	0	0	0																																
1270	5	AR	57	66858	0500000US05057	5057	HEMPSTEAD	6	1884268834	35371745	3993361	-10427128	ARHEMPSTEAD	0	0	0	0	0	0	0	0	0	0	0	0	0	0	0	0	0	0	0																																
2902	5	AR	59	66859	0500000US05059	5059	HOT SPRING	6	1593379454	18035696	4071549	-10346696	ARHOT SPRING	0	0	0	0	0	0	0	0	0	0	0	0	0	0	0	0	0	0	0																																
423	5	AR	61	66872	0500000US05061	5061	HOWARD	6	1524380233	17475724	4040794	-10463321	ARHOWARD	0	0	0	0	0	0	0	0	0	0	0	0	0	0	0	0	0	0	0																																
1054	5	AR	63	69163	0500000US05063	5063	INDEPENDENCE	6	1978630968	19594201	4265153	-10193493	ARINDEPENDENCE	0	0	0	0	0	0	0	0	0	0	0	0	0	0	0	0	0	0	0																																
2120	5	AR	65	66860	0500000US05065	5065	IZARD	6	1503684817	8912603	4313709	-10231757	ARIZARD	0	0	0	0	0	0	0	0	0	0	0	0	0	0	0	0	0	0	0																																
424	5	AR	67	66861	0500000US05067	5067	JACKSON	6	1641888776	19587819	4245671	-10153951	ARJACKSON	0	0	0	0	0	0	0	0	0	0	0	0	0	0	0	0	0	0	0																																
37	5	AR	69	66862	0500000US05069	5069	JEFFERSON	6	2255220501	111446634	4064985	-10233773	ARJEFFERSON	1	1	0	0	0	0	0	0	0	0	0	1	0	0	0	1	0	0	0																																
3148	5	AR	71	66863	0500000US05071	5071	JOHNSON	6	1709107266	59191698	4241652	-10403907	ARJOHNSON	1	1	0	0	0	0	0	0	0	0	0	1	1	0	0	0	0	0	0																																
38	5	AR	73	66864	0500000US05073	5073	LAFAYETTE	6	1368278119	43469501	3927372	-10420283	ARLAFAYETTE	0	0	0	0	0	0	0	0	0	0	0	0	0	0	0	0	0	0	0																																
425	5	AR	75	66865	0500000US05075	5075	LAWRENCE	6	1521921904	12244924	4306321	-10141997	ARLAWRENCE	0	0	0	0	0	0	0	0	0	0	0	0	0	0	0	0	0	0	0																																
2791	5	AR	77	66866	0500000US05077	5077	LEE	6	1560781751	43720910	4134127	-10105822	ARLEE	0	0	0	0	0	0	0	0	0	0	0	0	0	0	0	0	0	0	0																																
1983	5	AR	79	66873	0500000US05079	5079	LINCOLN	6	1454438338	27514921	4023110	-10211704	ARLINCOLN	0	0	0	0	0	0	0	0	0	0	0	0	0	0	0	0	0	0	0																																
426	5	AR	81	66874	0500000US05081	5081	LITTLE RIVER	6	1378537696	84199003	3988677	-10490128	ARLITTLE RIVER	0	0	0	0	0	0	0	0	0	0	0	0	0	0	0	0	0	0	0																																
1359	5	AR	83	82850	0500000US05083	5083	LOGAN	6	1834021218	60690588	4193199	-10432436	ARLOGAN	0	0	0	0	0	0	0	0	0	0	0	0	0	0	0	0	0	0	0																																
427	5	AR	85	69164	0500000US05085	5085	LONOKE	6	1996699203	82668369	4130600	-10229007	ARLONOKE	1	1	0	0	0	0	0	0	0	0	0	0	0	0	0	0	0	0	0																																
2782	5	AR	87	69165	0500000US05087	5087	MADISON	6	2160705760	7320900	4302182	-10433370	ARMADISON	58	58	5	5	0	0	2	2	0	0	0	51	40	0	0	11	0	0	0																																
1992	5	AR	89	69898	0500000US05089	5089	MARION	6	1546245372	112149493	4337655	-10317566	ARMARION	39	39	0	0	0	0	1	1	0	0	0	37	32	0	0	5	0	0	0																																
1073	5	AR	91	69166	0500000US05091	5091	MILLER	6	1620264344	31239262	3936854	-10451957	ARMILLER	0	0	0	0	0	0	0	0	0	0	0	0	0	0	0	0	0	0	0																																
39	5	AR	93	69899	0500000US05093	5093	MISSISSIPPI	6	2332480068	49826367	4268236	-10024776	ARMISSISSIPPI	0	0	0	0	0	0	0	0	0	0	0	0	0	0	0	0	0	0	0																																
428	5	AR	95	69167	0500000US05095	5095	MONROE	6	1572460807	36715078	4120249	-10152780	ARMONROE	0	0	0	0	0	0	0	0	0	0	0	0	0	0	0	0	0	0	0																																
1381	5	AR	97	69168	0500000US05097	5097	MONTGOMERY	6	2019881728	52856416	4101429	-10426117	ARMONTGOMERY	0	0	0	0	0	0	0	0	0	0	0	0	0	0	0	0	0	0	0																																
1271	5	AR	99	69169	0500000US05099	5099	NEVADA	6	1600189573	7257493	3983808	-10386912	ARNEVADA	0	0	0	0	0	0	0	0	0	0	0	0	0	0	0	0	0	0	0																																
1151	5	AR	101	69900	0500000US05101	5101	NEWTON	6	2126136208	5930334	4289648	-10376964	ARNEWTON	10	10	1	0	0	1	0	0	0	0	0	9	9	0	0	0	0	0	0																																
887	5	AR	103	69170	0500000US05103	5103	OUACHITA	6	1897900176	18050428	3974369	-10339567	AROUACHITA	0	0	0	0	0	0	0	0	0	0	0	0	0	0	0	0	0	0	0																																
2027	5	AR	105	69171	0500000US05105	5105	PERRY	6	1428539951	23229535	4156747	-10345069	ARPERRY	31	31	1	1	0	0	0	0	0	0	0	30	17	0	0	13	0	0	0																																
40	5	AR	107	69172	0500000US05107	5107	PHILLIPS	6	1801659698	82148488	4086499	-10113149	ARPHILLIPS	0	0	0	0	0	0	0	0	0	0	0	0	0	0	0	0	0	0	0																																
429	5	AR	109	69173	0500000US05109	5109	PIKE	6	1555596259	34992296	4050829	-10425799	ARPIKE	0	0	0	0	0	0	0	0	0	0	0	0	0	0	0	0	0	0	0																																
3007	5	AR	111	69174	0500000US05111	5111	POINSETT	6	1964145924	13522955	4242179	-10092558	ARPOINSETT	0	0	0	0	0	0	0	0	0	0	0	0	0	0	0	0	0	0	0																																
2353	5	AR	113	69175	0500000US05113	5113	POLK	6	2221392380	12374241	4094273	-10489414	ARPOLK	0	0	0	0	0	0	0	0	0	0	0	0	0	0	0	0	0	0	0																																
2036	5	AR	115	69901	0500000US05115	5115	POPE	6	2104507244	47189891	4224941	-10356511	ARPOPE	2	2	0	0	0	0	1	1	0	0	0	1	1	0	0	0	0	0	0																																
41	5	AR	117	69176	0500000US05117	5117	PRAIRIE	6	1678092312	71735056	4140831	-10191611	ARPRAIRIE	0	0	0	0	0	0	0	0	0	0	0	0	0	0	0	0	0	0	0																																
430	5	AR	119	69177	0500000US05119	5119	PULASKI	6	1964693964	127125478	4132698	-10276109	ARPULASKI	14	14	2	2	0	0	1	1	0	0	0	11	8	0	0	3	0	0	0																																
900	5	AR	121	69178	0500000US05121	5121	RANDOLPH	6	1689288539	9852832	4347734	-10133162	ARRANDOLPH	0	0	0	0	0	0	0	0	0	0	0	0	0	0	0	0	0	0	0																																
2070	5	AR	125	67102	0500000US05125	5125	SALINE	6	1874030024	17928133	4115988	-10316721	ARSALINE	46	46	0	0	0	0	0	0	0	0	0	46	11	0	0	35	0	0	0																																
1382	5	AR	127	69179	0500000US05127	5127	SCOTT	6	2311047399	14903324	4145000	-10471070	ARSCOTT	2	2	0	0	0	0	2	2	0	0	0	0	0	0	0	0	0	0	0																																
3149	5	AR	129	69180	0500000US05129	5129	SEARCY	6	1725176987	6256693	4288393	-10319260	ARSEARCY	0	0	0	0	0	0	0	0	0	0	0	0	0	0	0	0	0	0	0																																
42	5	AR	131	69181	0500000US05131	5131	SEBASTIAN	6	1377602528	39692916	4191086	-10494549	ARSEBASTIAN	0	0	0	0	0	0	0	0	0	0	0	0	0	0	0	0	0	0	0																																
431	5	AR	133	69182	0500000US05133	5133	SEVIER	6	1463672049	41829039	4028454	-10490888	ARSEVIER	0	0	0	0	0	0	0	0	0	0	0	0	0	0	0	0	0	0	0																																
3162	5	AR	135	69183	0500000US05135	5135	SHARP	6	1565489622	5172585	4322873	-10183483	ARSHARP	0	0	0	0	0	0	0	0	0	0	0	0	0	0	0	0	0	0	0																																
2354	5	AR	123	83331	0500000US05123	5123	ST. FRANCIS	6	1644111365	20049932	4166885	-10101991	ARST. FRANCIS	0	0	0	0	0	0	0	0	0	0	0	0	0	0	0	0	0	0	0																																
1383	5	AR	137	69902	0500000US05137	5137	STONE	6	1570579422	7841929	4281383	-10258841	ARSTONE	0	0	0	0	0	0	0	0	0	0	0	0	0	0	0	0	0	0	0																																
432	5	AR	139	69903	0500000US05139	5139	UNION	6	2691555117	41401587	3918086	-10307889	ARUNION	3	1	1	1	0	0	0	0	0	0	0	0	0	0	0	0	0	0	0																																
3017	5	AR	141	69904	0500000US05141	5141	VAN BUREN	6	1838267642	37620449	4243098	-10298803	ARVAN BUREN	0	0	0	0	0	0	0	0	0	0	0	0	0	0	0	0	0	0	0																																
2080	5	AR	143	69905	0500000US05143	5143	WASHINGTON	6	2439809347	26920590	4297783	-10488025	ARWASHINGTON	10	10	0	0	0	0	0	0	0	0	0	10	3	2	2	3	0	0	0																																
43	5	AR	145	69906	0500000US05145	5145	WHITE	6	2680890163	18254982	4198801	-10213061	ARWHITE	0	0	0	0	0	0	0	0	0	0	0	0	0	0	0	0	0	0	0																																
433	5	AR	147	69907	0500000US05147	5147	WOODRUFF	6	1519723220	18704035	4189268	-10157132	ARWOODRUFF	0	0	0	0	0	0	0	0	0	0	0	0	0	0	0	0	0	0	0																																
1384	5	AR	149	69908	0500000US05149	5149	YELL	6	2409250093	48279611	4164279	-10398478	ARYELL	0	0	0	0	0	0	0	0	0	0	0	0	0	0	0	0	0	0	0																																
1055	6	CA	1	1675839	0500000US06001	6001	ALAMEDA	6	1914242789	212979931	4529701	-13568606	CAALAMEDA	115	110	69	0	69	0	39	32	7	0	0	0	0	0	0	0	0	0	0																																
955	6	CA	3	1675840	0500000US06003	6003	ALPINE	6	1912292633	12557304	4664185	-13338378	CAALPINE	2	2	0	0	0	0	2	2	0	0	0	0	0	0	0	0	0	0	0																																
888	6	CA	5	1675841	0500000US06005	6005	AMADOR	6	1539933576	29470568	4642707	-13430787	CAAMADOR	2	2	0	0	0	0	2	2	0	0	0	0	0	0	0	0	0	0	0																																
44	6	CA	7	1675842	0500000US06007	6007	BUTTE	6	4238423343	105325812	4817779	-13536524	CABUTTE	55	54	18	0	18	0	36	34	2	0	0	0	0	0	0	0	0	0	0																																
45	6	CA	9	1675885	0500000US06009	6009	CALAVERAS	6	2641820834	43806026	4608439	-13419993	CACALAVERAS	11	10	4	0	4	0	6	6	0	0	0	0	0	0	0	0	0	0	0																																
46	6	CA	11	1675902	0500000US06011	6011	COLUSA	6	2980372757	14581043	4747183	-13607373	CACOLUSA	1	1	0	0	0	0	1	1	0	0	0	0	0	0	0	0	0	0	0																																
901	6	CA	13	1675903	0500000US06013	6013	CONTRA COSTA	6	1871930816	209819213	4568032	-13572957	CACONTRA COSTA	134	132	62	0	61	0	65	39	26	0	0	0	0	0	0	0	0	0	0																																
956	6	CA	15	1682074	0500000US06015	6015	DEL NORTE	6	2606100217	578760364	5122674	-13792185	CADEL NORTE	3	3	2	0	2	0	1	0	1	0	0	0	0	0	0	0	0	0	0																																
47	6	CA	17	277273	0500000US06017	6017	EL DORADO	6	4423349463	203269403	4690080	-13416722	CAEL DORADO	105	105	91	0	91	0	14	13	1	0	0	0	0	0	0	0	0	0	0																																
48	6	CA	19	277274	0500000US06019	6019	FRESNO	6	15433177265	135374444	4405782	-13319071	CAFRESNO	21	21	17	0	17	0	4	4	0	0	0	0	0	0	0	0	0	0	0																																
1385	6	CA	21	277275	0500000US06021	6021	GLENN	6	3403104376	33749275	4807769	-13624626	CAGLENN	0	0	0	0	0	0	0	0	0	0	0	0	0	0	0	0	0	0	0																																
49	6	CA	23	1681908	0500000US06023	6023	HUMBOLDT	6	9240992572	1254297982	4968612	-13789742	CAHUMBOLDT	44	44	32	0	31	1	10	8	1	0	1	1	1	0	0	0	0	0	0																																
957	6	CA	25	277277	0500000US06025	6025	IMPERIAL	6	10817291640	790230304	3900657	-12842411	CAIMPERIAL	0	0	0	0	0	0	0	0	0	0	0	0	0	0	0	0	0	0	0																																
889	6	CA	27	1804637	0500000US06027	6027	INYO	6	26368508405	119088171	4371777	-13070391	CAINYO	1	1	1	0	1	0	0	0	0	0	0	0	0	0	0	0	0	0	0																																
1386	6	CA	29	2054176	0500000US06029	6029	KERN	6	21061589620	79574760	4210769	-13217008	CAKERN	5	5	1	0	1	0	2	2	0	0	0	0	0	0	0	0	2	2	0																																
3120	6	CA	31	277280	0500000US06031	6031	KINGS	6	3598583450	5468555	4311084	-13337785	CAKINGS	0	0	0	0	0	0	0	0	0	0	0	0	0	0	0	0	0	0	0																																
50	6	CA	33	277281	0500000US06033	6033	LAKE	6	3254288286	188912510	4736102	-13664858	CALAKE	6	6	5	0	5	0	1	1	0	0	0	0	0	0	0	0	0	0	0																																
1387	6	CA	35	1693324	0500000US06035	6035	LASSEN	6	11761603010	463438616	4964653	-13424558	CALASSEN	0	0	0	0	0	0	0	0	0	0	0	0	0	0	0	0	0	0	0																																
51	6	CA	37	277283	0500000US06037	6037	LOS ANGELES	6	10510651024	1794730436	4072247	-13160717	CALOS ANGELES	24	22	18	0	18	0	2	2	0	0	0	0	0	0	0	0	1	1	0																																
958	6	CA	39	277284	0500000US06039	6039	MADERA	6	5535098260	41957139	4469708	-13331804	CAMADERA	2	2	2	0	2	0	0	0	0	0	0	0	0	0	0	0	0	0	0																																
434	6	CA	41	277285	0500000US06041	6041	MARIN	6	1348061297	796944835	4589833	-13661523	CAMARIN	217	212	144	0	144	0	64	49	15	0	0	0	0	0	0	0	0	0	0																																
435	6	CA	43	277286	0500000US06043	6043	MARIPOSA	6	3752420463	36268135	4520542	-13347787	CAMARIPOSA	5	5	5	0	5	0	0	0	0	0	0	0	0	0	0	0	0	0	0																																
52	6	CA	45	277287	0500000US06045	6045	MENDOCINO	6	9081421729	962951511	4785297	-13735889	CAMENDOCINO	344	339	283	0	283	0	48	33	12	0	3	1	1	0	0	0	0	0	0																																
1152	6	CA	47	277288	0500000US06047	6047	MERCED	6	5012175306	112509475	4465993	-13438186	CAMERCED	1	1	0	0	0	0	1	0	1	0	0	0	0	0	0	0	0	0	0																																
1388	6	CA	49	277289	0500000US06049	6049	MODOC	6	10140955630	745425201	5099926	-13439040	CAMODOC	0	0	0	0	0	0	0	0	0	0	0	0	0	0	0	0	0	0	0																																
436	6	CA	51	277290	0500000US06051	6051	MONO	6	7896839510	214694734	4571098	-13234578	CAMONO	2	1	0	0	0	0	1	1	0	0	0	0	0	0	0	0	0	0	0																																
53	6	CA	53	277291	0500000US06053	6053	MONTEREY	6	8496669426	1270747469	4330749	-13496401	CAMONTEREY	81	81	45	0	45	0	34	27	7	0	0	0	0	0	0	0	0	0	0																																
437	6	CA	55	277292	0500000US06055	6055	NAPA	6	1938165958	104249021	4651301	-13617780	CANAPA	41	41	14	0	14	0	27	27	0	0	0	0	0	0	0	0	0	0	0																																
438	6	CA	57	1682927	0500000US06057	6057	NEVADA	6	2480606160	41513172	4764975	-13443838	CANEVADA	42	40	36	0	36	0	4	2	2	0	0	0	0	0	0	0	0	0	0																																
902	6	CA	59	277294	0500000US06059	6059	ORANGE	6	2047702298	407606601	3989023	-13109116	CAORANGE	10	10	7	0	7	0	3	1	2	0	0	0	0	0	0	0	0	0	0																																
439	6	CA	61	277295	0500000US06061	6061	PLACER	6	3644333049	246486852	4730837	-13438139	CAPLACER	30	28	19	0	19	0	5	5	0	0	0	0	0	0	0	0	3	3	0																																
1389	6	CA	63	277296	0500000US06063	6063	PLUMAS	6	6612400993	156387635	4866733	-13451722	CAPLUMAS	1	1	1	0	1	0	0	0	0	0	0	0	0	0	0	0	0	0	0																																
1074	6	CA	65	277297	0500000US06065	6065	RIVERSIDE	6	18664206749	250926952	3994505	-12912366	CARIVERSIDE	5	4	1	0	1	0	3	1	2	0	0	0	0	0	0	0	0	0	0																																
1272	6	CA	67	277298	0500000US06067	6067	SACRAMENTO	6	2499183617	76073827	4643180	-13507965	CASACRAMENTO	15	15	3	0	3	0	11	9	2	0	0	0	0	0	0	0	1	1	0																																
959	6	CA	69	277299	0500000US06069	6069	SAN BENITO	6	3596755292	4555000	4384380	-13478054	CASAN BENITO	6	6	2	0	2	0	4	3	1	0	0	0	0	0	0	0	0	0	0																																
440	6	CA	71	277300	0500000US06071	6071	SAN BERNARDINO	6	51948120575	123845026	4142954	-12933023	CASAN BERNARDINO	6	6	2	0	2	0	3	3	0	0	0	0	0	0	0	0	1	1	0																																
3110	6	CA	73	277301	0500000US06073	6073	SAN DIEGO	6	10895149811	826195031	3899979	-12994933	CASAN DIEGO	16	15	7	0	7	0	6	5	1	0	0	0	0	0	0	0	2	2	0																																
2112	6	CA	75	277302	0500000US06075	6075	SAN FRANCISCO	6	121455687	479136515	4545040	-13630297	CASAN FRANCISCO	35	34	20	0	20	0	14	14	0	0	0	0	0	0	0	0	0	0	0																																
1153	6	CA	77	277303	0500000US06077	6077	SAN JOAQUIN	6	3606276598	89025932	4570313	-13499858	CASAN JOAQUIN	0	0	0	0	0	0	0	0	0	0	0	0	0	0	0	0	0	0	0																																
1056	6	CA	79	277304	0500000US06079	6079	SAN LUIS OBISPO	6	8548640337	815490673	4216751	-13403451	CASAN LUIS OBISPO	43	41	20	0	20	0	21	15	5	0	1	0	0	0	0	0	0	0	0																																
441	6	CA	81	277305	0500000US06081	6081	SAN MATEO	6	1161658961	757412213	4498273	-13617611	CASAN MATEO	282	278	175	0	175	0	94	69	25	0	0	2	2	0	0	0	0	0	0																																
54	6	CA	83	277306	0500000US06083	6083	SANTA BARBARA	6	7084000598	2729814515	4119665	-13360189	CASANTA BARBARA	30	28	13	0	13	0	13	10	3	0	0	0	0	0	0	0	1	1	0																																
442	6	CA	85	277307	0500000US06085	6085	SANTA CLARA	6	3344210021	33276429	4471524	-13547064	CASANTA CLARA	138	136	85	0	85	0	47	22	25	0	0	0	0	0	0	0	0	0	0																																
960	6	CA	87	277308	0500000US06087	6087	SANTA CRUZ	6	1152967330	419570389	4446960	-13581196	CASANTA CRUZ	354	352	253	0	253	0	97	48	48	0	1	1	1	0	0	0	0	0	0																																
443	6	CA	89	1682610	0500000US06089	6089	SHASTA	6	9778179454	186530168	4977728	-13585439	CASHASTA	10	10	8	0	8	0	1	1	0	0	0	0	0	0	0	0	0	0	0																																
444	6	CA	91	277310	0500000US06091	6091	SIERRA	6	2468694587	23299110	4805161	-13415780	CASIERRA	0	0	0	0	0	0	0	0	0	0	0	0	0	0	0	0	0	0	0																																
1390	6	CA	93	277311	0500000US06093	6093	SISKIYOU	6	16261974847	179108278	5100353	-13641130	CASISKIYOU	56	56	27	0	27	0	29	27	2	0	0	0	0	0	0	0	0	0	0																																
2355	6	CA	95	277312	0500000US06095	6095	SOLANO	6	2128380148	218647027	4617686	-13573494	CASOLANO	34	32	7	0	7	0	25	22	3	0	0	0	0	0	0	0	0	0	0																																
55	6	CA	97	1657246	0500000US06097	6097	SONOMA	6	4081437574	497508807	4654426	-13679811	CASONOMA	300	291	175	0	175	0	108	81	26	0	1	1	1	0	0	0	0	0	0																																
445	6	CA	99	277314	0500000US06099	6099	STANISLAUS	6	3874642752	46376455	4517436	-13469355	CASTANISLAUS	3	3	1	0	1	0	2	2	0	0	0	0	0	0	0	0	0	0	0																																
2356	6	CA	101	277315	0500000US06101	6101	SUTTER	6	1560255999	15724974	4726695	-13547025	CASUTTER	1	1	0	0	0	0	1	1	0	0	0	0	0	0	0	0	0	0	0																																
1391	6	CA	103	1692767	0500000US06103	6103	TEHAMA	6	7639720404	32276063	4884304	-13606998	CATEHAMA	2	2	0	0	0	0	2	2	0	0	0	0	0	0	0	0	0	0	0																																
1154	6	CA	105	277317	0500000US06105	6105	TRINITY	6	8234265201	73407949	4961357	-13704757	CATRINITY	2	2	2	0	2	0	0	0	0	0	0	0	0	0	0	0	0	0	0																																
903	6	CA	107	277318	0500000US06107	6107	TULARE	6	12495016292	37081410	4331137	-13224815	CATULARE	4	4	4	0	4	0	0	0	0	0	0	0	0	0	0	0	0	0	0																																
1273	6	CA	109	277319	0500000US06109	6109	TUOLUMNE	6	5752184086	138627184	4583411	-13353292	CATUOLUMNE	12	12	10	0	10	0	2	2	0	0	0	0	0	0	0	0	0	0	0																																
446	6	CA	111	277320	0500000US06111	6111	VENTURA	6	4773390489	945942791	4090404	-13256340	CAVENTURA	9	8	4	0	4	0	4	4	0	0	0	0	0	0	0	0	0	0	0																																
56	6	CA	113	277321	0500000US06113	6113	YOLO	6	2628256658	22688574	4676946	-13570052	CAYOLO	8	8	0	0	0	0	8	8	0	0	0	0	0	0	0	0	0	0	0																																
447	6	CA	115	277322	0500000US06115	6115	YUBA	6	1636971148	31000614	4760356	-13508731	CAYUBA	4	4	3	0	3	0	1	1	0	0	0	0	0	0	0	0	0	0	0																																
1392	8	CO	1	198116	0500000US08001	8001	ADAMS	6	3023271523	41765935	4847613	-11614830	COADAMS	2	1	0	0	0	0	0	0	0	0	0	0	0	0	0	0	0	0	0																																
2357	8	CO	3	198117	0500000US08003	8003	ALAMOSA	6	1871465871	1847609	4519304	-11776301	COALAMOSA	1	1	0	0	0	0	1	1	0	0	0	0	0	0	0	0	0	0	0																																
961	8	CO	5	198118	0500000US08005	8005	ARAPAHOE	6	2066627495	19498045	4815183	-11614987	COARAPAHOE	0	0	0	0	0	0	0	0	0	0	0	0	0	0	0	0	0	0	0																																
2218	8	CO	7	198119	0500000US08007	8007	ARCHULETA	6	3496717295	13735089	4466157	-11916569	COARCHULETA	0	0	0	0	0	0	0	0	0	0	0	0	0	0	0	0	0	0	0																																
2219	8	CO	9	198120	0500000US08009	8009	BACA	6	6617400584	6142193	4483789	-11416979	COBACA	0	0	0	0	0	0	0	0	0	0	0	0	0	0	0	0	0	0	0																																
1393	8	CO	11	198121	0500000US08011	8011	BENT	6	3918303376	73093279	4573177	-11473891	COBENT	0	0	0	0	0	0	0	0	0	0	0	0	0	0	0	0	0	0	0																																
448	8	CO	13	198122	0500000US08013	8013	BOULDER	6	1881211993	36590886	4879422	-11728367	COBOULDER	14	14	0	0	0	0	14	14	0	0	0	0	0	0	0	0	0	0	0																																
1394	8	CO	14	1945881	0500000US08014	8014	BROOMFIELD	6	85478497	1411781	4859284	-11694407	COBROOMFIELD	1	1	0	0	0	0	0	0	0	0	0	1	1	0	0	0	0	0	0																																
449	8	CO	15	198123	0500000US08015	8015	CHAFFEE	6	2624715689	3999975	4685588	-11821494	COCHAFFEE	14	14	0	0	0	0	14	12	0	2	0	0	0	0	0	0	0	0	0																																
3150	8	CO	17	198124	0500000US08017	8017	CHEYENNE	6	4605714032	8166134	4697102	-11421770	COCHEYENNE	0	0	0	0	0	0	0	0	0	0	0	0	0	0	0	0	0	0	0																																
890	8	CO	19	198125	0500000US08019	8019	CLEAR CREEK	6	1023554666	3280482	4820892	-11760284	COCLEAR CREEK	0	0	0	0	0	0	0	0	0	0	0	0	0	0	0	0	0	0	0																																
2121	8	CO	21	198126	0500000US08021	8021	CONEJOS	6	3334423634	9235291	4467156	-11821204	COCONEJOS	0	0	0	0	0	0	0	0	0	0	0	0	0	0	0	0	0	0	0																																
57	8	CO	23	198127	0500000US08023	8023	COSTILLA	6	3179452292	8828906	4478027	-11736210	COCOSTILLA	0	0	0	0	0	0	0	0	0	0	0	0	0	0	0	0	0	0	0																																
2006	8	CO	25	198128	0500000US08025	8025	CROWLEY	6	2039420471	33430385	4625702	-11553234	COCROWLEY	0	0	0	0	0	0	0	0	0	0	0	0	0	0	0	0	0	0	0																																
904	8	CO	27	198129	0500000US08027	8027	CUSTER	6	1913031958	3364151	4594818	-11729462	COCUSTER	0	0	0	0	0	0	0	0	0	0	0	0	0	0	0	0	0	0	0																																
1274	8	CO	29	198130	0500000US08029	8029	DELTA	6	2957991297	16886462	4701879	-12007225	CODELTA	2	2	0	0	0	0	2	2	0	0	0	0	0	0	0	0	0	0	0																																
450	8	CO	31	198131	0500000US08031	8031	DENVER	6	397133930	4225831	4831450	-11674722	CODENVER	2	2	0	0	0	0	2	2	0	0	0	0	0	0	0	0	0	0	0																																
1341	8	CO	33	198132	0500000US08033	8033	DOLORES	6	2763958520	2716141	4544426	-12080097	CODOLORES	0	0	0	0	0	0	0	0	0	0	0	0	0	0	0	0	0	0	0																																
962	8	CO	35	198133	0500000US08035	8035	DOUGLAS	6	2176272717	6752511	4769058	-11680697	CODOUGLAS	1	1	0	0	0	0	0	0	0	0	0	0	0	0	0	0	1	1	0																																
58	8	CO	37	198134	0500000US08037	8037	EAGLE	6	4362874882	18849997	4812086	-11877283	COEAGLE	0	0	0	0	0	0	0	0	0	0	0	0	0	0	0	0	0	0	0																																
2007	8	CO	41	198135	0500000US08041	8041	EL PASO	6	5508492691	7108817	4697742	-11635726	COEL PASO	1	1	0	0	0	0	0	0	0	0	0	0	0	0	0	0	1	1	0																																
3123	8	CO	39	198136	0500000US08039	8039	ELBERT	6	4793658887	442148	4762902	-11592384	COELBERT	0	0	0	0	0	0	0	0	0	0	0	0	0	0	0	0	0	0	0																																
59	8	CO	43	198137	0500000US08043	8043	FREMONT	6	3970664556	2235368	4646499	-11737494	COFREMONT	0	0	0	0	0	0	0	0	0	0	0	0	0	0	0	0	0	0	0																																
2220	8	CO	45	198138	0500000US08045	8045	GARFIELD	6	7634080241	21423704	4807971	-12011757	COGARFIELD	1	1	0	0	0	0	1	1	0	0	0	0	0	0	0	0	0	0	0																																
1374	8	CO	47	198139	0500000US08047	8047	GILPIN	6	388228973	942056	4845272	-11746715	COGILPIN	0	0	0	0	0	0	0	0	0	0	0	0	0	0	0	0	0	0	0																																
2529	8	CO	49	198140	0500000US08049	8049	GRAND	6	4782260510	59902382	4880956	-11813050	COGRAND	1	1	0	0	0	0	1	1	0	0	0	0	0	0	0	0	0	0	0																																
499	8	CO	51	198141	0500000US08051	8051	GUNNISON	6	8389338061	53067068	4674245	-11914696	COGUNNISON	1	1	0	0	0	0	1	1	0	0	0	0	0	0	0	0	0	0	0																																
60	8	CO	53	198142	0500000US08053	8053	HINSDALE	6	2893614470	15324686	4554342	-11944612	COHINSDALE	0	0	0	0	0	0	0	0	0	0	0	0	0	0	0	0	0	0	0																																
500	8	CO	55	198143	0500000US08055	8055	HUERFANO	6	4120756339	5792101	4535040	-11684167	COHUERFANO	0	0	0	0	0	0	0	0	0	0	0	0	0	0	0	0	0	0	0																																
61	8	CO	57	198144	0500000US08057	8057	JACKSON	6	4179530269	18750017	4963380	-11838050	COJACKSON	0	0	0	0	0	0	0	0	0	0	0	0	0	0	0	0	0	0	0																																
1284	8	CO	59	198145	0500000US08059	8059	JEFFERSON	6	1979302374	25443077	4806152	-11716420	COJEFFERSON	3	3	0	0	0	0	2	2	0	0	0	0	0	0	0	0	0	0	0																																
3018	8	CO	61	198146	0500000US08061	8061	KIOWA	6	4578603605	47032919	4640758	-11436984	COKIOWA	0	0	0	0	0	0	0	0	0	0	0	0	0	0	0	0	0	0	0																																
1661	8	CO	63	198147	0500000US08063	8063	KIT CARSON	6	5596501948	2251930	4765597	-11421706	COKIT CARSON	0	0	0	0	0	0	0	0	0	0	0	0	0	0	0	0	0	0	0																																
62	8	CO	67	198148	0500000US08067	8067	LA PLATA	6	4376514359	25383359	4479216	-12005048	COLA PLATA	0	0	0	0	0	0	0	0	0	0	0	0	0	0	0	0	0	0	0																																
501	8	CO	65	198149	0500000US08065	8065	LAKE	6	976215872	18111565	4750744	-11838242	COLAKE	0	0	0	0	0	0	0	0	0	0	0	0	0	0	0	0	0	0	0																																
502	8	CO	69	198150	0500000US08069	8069	LARIMER	6	6724080411	97955155	4963399	-11739904	COLARIMER	4	4	0	0	0	0	4	4	0	0	0	0	0	0	0	0	0	0	0																																
905	8	CO	71	198151	0500000US08071	8071	LAS ANIMAS	6	12361852550	6929970	4483326	-11581517	COLAS ANIMAS	0	0	0	0	0	0	0	0	0	0	0	0	0	0	0	0	0	0	0																																
1662	8	CO	73	198152	0500000US08073	8073	LINCOLN	6	6676158690	22780366	4720252	-11523084	COLINCOLN	0	0	0	0	0	0	0	0	0	0	0	0	0	0	0	0	0	0	0																																
2530	8	CO	75	198153	0500000US08075	8075	LOGAN	6	4761948003	16363553	4971901	-11478168	COLOGAN	0	0	0	0	0	0	0	0	0	0	0	0	0	0	0	0	0	0	0																																
1395	8	CO	77	198154	0500000US08077	8077	MESA	6	8621911414	31428362	4724475	-12074357	COMESA	0	0	0	0	0	0	0	0	0	0	0	0	0	0	0	0	0	0	0																																
2003	8	CO	79	198155	0500000US08079	8079	MINERAL	6	2268209082	5222161	4532834	-11902741	COMINERAL	0	0	0	0	0	0	0	0	0	0	0	0	0	0	0	0	0	0	0																																
3122	8	CO	81	198156	0500000US08081	8081	MOFFAT	6	12284943876	19803412	4956381	-12045586	COMOFFAT	0	0	0	0	0	0	0	0	0	0	0	0	0	0	0	0	0	0	0																																
503	8	CO	83	198157	0500000US08083	8083	MONTEZUMA	6	5255807830	27390369	4486495	-12088895	COMONTEZUMA	0	0	0	0	0	0	0	0	0	0	0	0	0	0	0	0	0	0	0																																
1663	8	CO	85	198158	0500000US08085	8085	MONTROSE	6	5804023644	4923261	4636459	-12052437	COMONTROSE	0	0	0	0	0	0	0	0	0	0	0	0	0	0	0	0	0	0	0																																
3019	8	CO	87	198159	0500000US08087	8087	MORGAN	6	3316441508	34663099	4904255	-11556046	COMORGAN	0	0	0	0	0	0	0	0	0	0	0	0	0	0	0	0	0	0	0																																
2004	8	CO	89	198160	0500000US08089	8089	OTERO	6	3268464526	20052339	4565739	-11545660	COOTERO	0	0	0	0	0	0	0	0	0	0	0	0	0	0	0	0	0	0	0																																
63	8	CO	91	198161	0500000US08091	8091	OURAY	6	1402719349	1599543	4601448	-11996830	COOURAY	1	1	0	0	0	0	1	1	0	0	0	0	0	0	0	0	0	0	0																																
504	8	CO	93	198162	0500000US08093	8093	PARK	6	5682170112	43530449	4738942	-11768382	COPARK	1	1	0	0	0	0	1	1	0	0	0	0	0	0	0	0	0	0	0																																
1057	8	CO	95	198163	0500000US08095	8095	PHILLIPS	6	1781724973	301808	4952662	-11394396	COPHILLIPS	0	0	0	0	0	0	0	0	0	0	0	0	0	0	0	0	0	0	0																																
1285	8	CO	97	198164	0500000US08097	8097	PITKIN	6	2514104931	6472574	4752843	-11901908	COPITKIN	1	1	0	0	0	0	1	1	0	0	0	0	0	0	0	0	0	0	0																																
1664	8	CO	99	198165	0500000US08099	8099	PROWERS	6	4243421953	15352639	4573192	-11398376	COPROWERS	0	0	0	0	0	0	0	0	0	0	0	0	0	0	0	0	0	0	0																																
1375	8	CO	101	198166	0500000US08101	8101	PUEBLO	6	6179900085	30284242	4604078	-11634305	COPUEBLO	0	0	0	0	0	0	0	0	0	0	0	0	0	0	0	0	0	0	0																																
2969	8	CO	103	198167	0500000US08103	8103	RIO BLANCO	6	8342275114	4868111	4863090	-12046627	CORIO BLANCO	0	0	0	0	0	0	0	0	0	0	0	0	0	0	0	0	0	0	0																																
1376	8	CO	105	198168	0500000US08105	8105	RIO GRANDE	6	2361956094	984295	4520649	-11842530	CORIO GRANDE	0	0	0	0	0	0	0	0	0	0	0	0	0	0	0	0	0	0	0																																
1165	8	CO	107	198169	0500000US08107	8107	ROUTT	6	6117602778	15831744	4936957	-11910235	COROUTT	3	3	0	0	0	0	3	3	0	0	0	0	0	0	0	0	0	0	0																																
505	8	CO	109	198170	0500000US08109	8109	SAGUACHE	6	8206547711	4454510	4590910	-11831243	COSAGUACHE	0	0	0	0	0	0	0	0	0	0	0	0	0	0	0	0	0	0	0																																
64	8	CO	111	198171	0500000US08111	8111	SAN JUAN	6	1003660601	2035929	4546164	-11986450	COSAN JUAN	0	0	0	0	0	0	0	0	0	0	0	0	0	0	0	0	0	0	0																																
506	8	CO	113	198172	0500000US08113	8113	SAN MIGUEL	6	3332606123	5204095	4579985	-12067696	COSAN MIGUEL	0	0	0	0	0	0	0	0	0	0	0	0	0	0	0	0	0	0	0																																
3020	8	CO	115	198173	0500000US08115	8115	SEDGWICK	6	1419419128	3530746	4994074	-11393753	COSEDGWICK	0	0	0	0	0	0	0	0	0	0	0	0	0	0	0	0	0	0	0																																
507	8	CO	117	198174	0500000US08117	8117	SUMMIT	6	1575588239	28287709	4812990	-11812839	COSUMMIT	0	0	0	0	0	0	0	0	0	0	0	0	0	0	0	0	0	0	0																																
1675	8	CO	119	198175	0500000US08119	8119	TELLER	6	1442734232	4944578	4704864	-11706561	COTELLER	0	0	0	0	0	0	0	0	0	0	0	0	0	0	0	0	0	0	0																																
1377	8	CO	121	198176	0500000US08121	8121	WASHINGTON	6	6521806788	15207400	4861930	-11488288	COWASHINGTON	0	0	0	0	0	0	0	0	0	0	0	0	0	0	0	0	0	0	0																																
2037	8	CO	123	198177	0500000US08123	8123	WELD	6	10326716698	76543505	4947172	-11620847	COWELD	2	2	0	0	0	0	2	2	0	0	0	0	0	0	0	0	0	0	0																																
3121	8	CO	125	198178	0500000US08125	8125	YUMA	6	6123763470	11134666	4866569	-11401814	COYUMA	0	0	0	0	0	0	0	0	0	0	0	0	0	0	0	0	0	0	0																																
508	9	CT	1	212794	0500000US09001	9001	FAIRFIELD	6	1618664453	549280549	5052416	-8169649	CTFAIRFIELD	38	38	25	25	0	0	11	11	0	0	0	2	1	0	0	1	0	0	0																																
1396	9	CT	3	212338	0500000US09003	9003	HARTFORD	6	1903985507	40128067	5132081	-8096587	CTHARTFORD	59	59	24	24	0	0	34	34	0	0	0	0	0	0	0	0	0	0	0																																
2046	9	CT	5	212796	0500000US09005	9005	LITCHFIELD	6	2384058126	62393364	5130020	-8153628	CTLITCHFIELD	19	19	9	9	0	0	10	10	0	0	0	0	0	0	0	0	0	0	0																																
1166	9	CT	7	212797	0500000US09007	9007	MIDDLESEX	6	956491411	180679144	5080936	-8074582	CTMIDDLESEX	11	11	10	10	0	0	1	1	0	0	0	0	0	0	0	0	0	0	0																																
65	9	CT	9	212798	0500000US09009	9009	NEW HAVEN	6	1565652258	667093746	5073086	-8118761	CTNEW HAVEN	41	40	16	16	0	0	24	24	0	0	0	0	0	0	0	0	0	0	0																																
509	9	CT	11	212799	0500000US09011	9011	NEW LONDON	6	1722710821	276663622	5084419	-8026298	CTNEW LONDON	17	17	11	11	0	0	5	5	0	0	0	0	0	0	0	0	0	0	0																																
2998	9	CT	13	212668	0500000US09013	9013	TOLLAND	6	1062731511	17531739	5139336	-8052460	CTTOLLAND	27	27	14	14	0	0	13	13	0	0	0	0	0	0	0	0	0	0	0																																
3195	9	CT	15	212801	0500000US09015	9015	WINDHAM	6	1328344260	21706060	5135591	-8013606	CTWINDHAM	13	13	8	8	0	0	5	5	0	0	0	0	0	0	0	0	0	0	0																																
510	10	DE	1	217271	0500000US10001	10001	KENT	6	1518566893	549101617	4734076	-8412238	DEKENT	39	39	3	3	0	0	3	3	0	0	0	32	28	0	0	4	0	0	0																																
963	10	DE	3	217270	0500000US10003	10003	NEW CASTLE	6	1104159377	175370515	4804714	-8421614	DENEW CASTLE	19	19	5	5	0	0	6	6	0	0	0	7	6	0	0	1	0	0	0																																
511	10	DE	5	217269	0500000US10005	10005	SUSSEX	6	2424468472	674248696	4673211	-8392383	DESUSSEX	16	15	1	1	0	0	1	1	0	0	0	13	10	0	0	3	0	0	0																																
66	11	DC	1	1702382	0500000US11001	11001	DISTRICT OF COLUMBIA	0	158364992	18633403	4708040	-8573416	DCDISTRICT OF COLUMBIA	12	11	0	0	0	0	4	4	0	0	0	7	7	0	0	0	0	0	0																																
512	12	FL	1	308548	0500000US12001	12001	ALACHUA	6	2266378727	242823267	3461838	-9168026	FLALACHUA	5	5	0	0	0	0	0	0	0	0	0	5	5	0	0	0	0	0	0																																
1718	12	FL	3	306920	0500000US12003	12003	BAKER	6	1515738958	9686120	3546210	-9159888	FLBAKER	0	0	0	0	0	0	0	0	0	0	0	0	0	0	0	0	0	0	0																																
1397	12	FL	5	295738	0500000US12005	12005	BAY	6	1964402055	711451660	3537721	-9531207	FLBAY	0	0	0	0	0	0	0	0	0	0	0	0	0	0	0	0	0	0	0																																
513	12	FL	7	303634	0500000US12007	12007	BRADFORD	6	761362377	16904945	3497133	-9146984	FLBRADFORD	0	0	0	0	0	0	0	0	0	0	0	0	0	0	0	0	0	0	0																																
67	12	FL	9	295749	0500000US12009	12009	BREVARD	6	2629853328	1402820790	3286203	-8987088	FLBREVARD	3	3	2	2	0	0	0	0	0	0	0	1	1	0	0	0	0	0	0																																
2423	12	FL	11	295753	0500000US12011	12011	BROWARD	6	3126001968	300067051	3017976	-8959784	FLBROWARD	0	0	0	0	0	0	0	0	0	0	0	0	0	0	0	0	0	0	0																																
514	12	FL	13	306919	0500000US12013	12013	CALHOUN	6	1469389206	18074798	3555872	-9484105	FLCALHOUN	0	0	0	0	0	0	0	0	0	0	0	0	0	0	0	0	0	0	0																																
2421	12	FL	15	295742	0500000US12015	12015	CHARLOTTE	6	1764104250	458735965	3111679	-9118431	FLCHARLOTTE	1	1	0	0	0	0	0	0	0	0	0	0	0	0	0	0	0	0	0																																
515	12	FL	17	295752	0500000US12017	12017	CITRUS	6	1507099402	495590953	3356447	-9181568	FLCITRUS	4	4	1	0	0	1	1	1	0	0	0	2	1	0	0	1	0	0	0																																
2903	12	FL	19	295726	0500000US12019	12019	CLAY	6	1566445255	100334057	3501400	-9112377	FLCLAY	0	0	0	0	0	0	0	0	0	0	0	0	0	0	0	0	0	0	0																																
2081	12	FL	21	295754	0500000US12021	12021	COLLIER	6	5176791360	793072151	3012850	-9055582	FLCOLLIER	0	0	0	0	0	0	0	0	0	0	0	0	0	0	0	0	0	0	0																																
68	12	FL	23	306909	0500000US12023	12023	COLUMBIA	6	2065628009	9773963	3532487	-9197381	FLCOLUMBIA	0	0	0	0	0	0	0	0	0	0	0	0	0	0	0	0	0	0	0																																
1286	12	FL	27	294452	0500000US12027	12027	DESOTO	6	1649978040	6247257	3146787	-9106982	FLDESOTO	0	0	0	0	0	0	0	0	0	0	0	0	0	0	0	0	0	0	0																																
516	12	FL	29	295725	0500000US12029	12029	DIXIE	6	1826212266	410631095	3453316	-9257195	FLDIXIE	1	1	1	1	0	0	0	0	0	0	0	0	0	0	0	0	0	0	0																																
69	12	FL	31	293656	0500000US12031	12031	DUVAL	6	1975214580	403585903	3546267	-9091554	FLDUVAL	5	5	3	3	0	0	0	0	0	0	0	2	2	0	0	0	0	0	0																																
517	12	FL	33	295737	0500000US12033	12033	ESCAMBIA	6	1701332835	564141187	3589921	-9725196	FLESCAMBIA	1	1	0	0	0	0	0	0	0	0	0	1	1	0	0	0	0	0	0																																
1398	12	FL	35	308547	0500000US12035	12035	FLAGLER	6	1257365642	221047161	3434529	-9051786	FLFLAGLER	1	1	1	1	0	0	0	0	0	0	0	0	0	0	0	0	0	0	0																																
518	12	FL	37	306911	0500000US12037	12037	FRANKLIN	6	1411918809	1275529258	3487697	-9441443	FLFRANKLIN	0	0	0	0	0	0	0	0	0	0	0	0	0	0	0	0	0	0	0																																
935	12	FL	39	306918	0500000US12039	12039	GADSDEN	6	1337193228	31687293	3578267	-9419146	FLGADSDEN	0	0	0	0	0	0	0	0	0	0	0	0	0	0	0	0	0	0	0																																
70	12	FL	41	303633	0500000US12041	12041	GILCHRIST	6	905705521	14362154	3468372	-9217297	FLGILCHRIST	0	0	0	0	0	0	0	0	0	0	0	0	0	0	0	0	0	0	0																																
2413	12	FL	43	295743	0500000US12043	12043	GLADES	6	2089278744	466750789	3118056	-9037910	FLGLADES	0	0	0	0	0	0	0	0	0	0	0	0	0	0	0	0	0	0	0																																
71	12	FL	45	306917	0500000US12045	12045	GULF	6	1433785083	494266609	3497871	-9487384	FLGULF	0	0	0	0	0	0	0	0	0	0	0	0	0	0	0	0	0	0	0																																
519	12	FL	47	295736	0500000US12047	12047	HAMILTON	6	1330689578	13659798	3567528	-9233728	FLHAMILTON	0	0	0	0	0	0	0	0	0	0	0	0	0	0	0	0	0	0	0																																
1719	12	FL	49	295746	0500000US12049	12049	HARDEE	6	1651867900	1439673	3185177	-9107040	FLHARDEE	0	0	0	0	0	0	0	0	0	0	0	0	0	0	0	0	0	0	0																																
3052	12	FL	51	307626	0500000US12051	12051	HENDRY	6	2994812007	86844519	3067830	-9035347	FLHENDRY	0	0	0	0	0	0	0	0	0	0	0	0	0	0	0	0	0	0	0																																
520	12	FL	53	295751	0500000US12053	12053	HERNANDO	6	1224612184	300943525	3318963	-9175514	FLHERNANDO	2	2	1	1	0	0	0	0	0	0	0	1	1	0	0	0	0	0	0																																
891	12	FL	55	295756	0500000US12055	12055	HIGHLANDS	6	2632946297	231658824	3166478	-9054845	FLHIGHLANDS	0	0	0	0	0	0	0	0	0	0	0	0	0	0	0	0	0	0	0																																
1720	12	FL	57	295757	0500000US12057	12057	HILLSBOROUGH	6	2642601017	635592710	3240077	-9162623	FLHILLSBOROUGH	10	10	3	3	0	0	2	2	0	0	0	5	4	0	0	1	0	0	0																																
2089	12	FL	59	295735	0500000US12059	12059	HOLMES	6	1239970210	26656232	3615620	-9552770	FLHOLMES	0	0	0	0	0	0	0	0	0	0	0	0	0	0	0	0	0	0	0																																
2422	12	FL	61	307624	0500000US12061	12061	INDIAN RIVER	6	1302197701	295585011	3210498	-8973048	FLINDIAN RIVER	0	0	0	0	0	0	0	0	0	0	0	0	0	0	0	0	0	0	0																																
2131	12	FL	63	295734	0500000US12063	12063	JACKSON	6	2378066857	94243008	3606238	-9486149	FLJACKSON	0	0	0	0	0	0	0	0	0	0	0	0	0	0	0	0	0	0	0																																
1399	12	FL	65	295733	0500000US12065	12065	JEFFERSON	6	1549056457	99567329	3559955	-9339169	FLJEFFERSON	2	2	0	0	0	0	0	0	0	0	0	2	2	0	0	0	0	0	0																																
3196	12	FL	67	295732	0500000US12067	12067	LAFAYETTE	6	1407427927	11646352	3501710	-9259684	FLLAFAYETTE	0	0	0	0	0	0	0	0	0	0	0	0	0	0	0	0	0	0	0																																
1167	12	FL	69	308551	0500000US12069	12069	LAKE	6	2436857504	559656978	3345415	-9096035	FLLAKE	11	11	1	1	0	0	0	0	0	0	0	10	10	0	0	0	0	0	0																																
72	12	FL	71	295758	0500000US12071	12071	LEE	6	2030766730	1109263864	3070842	-9109693	FLLEE	1	0	0	0	0	0	0	0	0	0	0	0	0	0	0	0	0	0	0																																
521	12	FL	73	306916	0500000US12073	12073	LEON	6	1727171525	90453994	3562588	-9381762	FLLEON	3	3	2	2	0	0	0	0	0	0	0	1	1	0	0	0	0	0	0																																
964	12	FL	75	295724	0500000US12075	12075	LEVY	6	2896206271	762912636	3416272	-9210972	FLLEVY	1	1	0	0	0	0	0	0	0	0	0	1	1	0	0	0	0	0	0																																
522	12	FL	77	308549	0500000US12077	12077	LIBERTY	6	2164099097	19582444	3534661	-9449121	FLLIBERTY	0	0	0	0	0	0	0	0	0	0	0	0	0	0	0	0	0	0	0																																
523	12	FL	79	295731	0500000US12079	12079	MADISON	6	1802907388	50728161	3560784	-9291852	FLMADISON	0	0	0	0	0	0	0	0	0	0	0	0	0	0	0	0	0	0	0																																
1400	12	FL	81	295744	0500000US12081	12081	MANATEE	6	1924766330	387447446	3182576	-9163305	FLMANATEE	0	0	0	0	0	0	0	0	0	0	0	0	0	0	0	0	0	0	0																																
524	12	FL	83	306922	0500000US12083	12083	MARION	6	4112982359	193293405	3402467	-9134505	FLMARION	15	15	2	2	0	0	2	1	0	0	1	11	10	0	0	1	0	0	0																																
2959	12	FL	85	308550	0500000US12085	12085	MARTIN	6	1408245189	542261632	3133171	-8953589	FLMARTIN	0	0	0	0	0	0	0	0	0	0	0	0	0	0	0	0	0	0	0																																
1721	12	FL	86	295755	0500000US12086	12086	MIAMI-DADE	6	4917514829	1379208315	2951546	-8968143	FLMIAMI-DADE	2	2	0	0	0	0	2	2	0	0	0	0	0	0	0	0	0	0	0																																
1401	12	FL	87	295759	0500000US12087	12087	MONROE	6	2545997177	7133387352	2914778	-9029150	FLMONROE	0	0	0	0	0	0	0	0	0	0	0	0	0	0	0	0	0	0	0																																
525	12	FL	89	295730	0500000US12089	12089	NASSAU	6	1679966560	200159166	3582305	-9106109	FLNASSAU	4	4	0	0	0	0	2	2	0	0	0	2	2	0	0	0	0	0	0																																
1734	12	FL	91	306915	0500000US12091	12091	OKALOOSA	6	2409367474	393201915	3592783	-9639350	FLOKALOOSA	2	2	0	0	0	0	2	2	0	0	0	0	0	0	0	0	0	0	0																																
73	12	FL	93	295760	0500000US12093	12093	OKEECHOBEE	6	1991451255	318560309	3171880	-9004490	FLOKEECHOBEE	0	0	0	0	0	0	0	0	0	0	0	0	0	0	0	0	0	0	0																																
1168	12	FL	95	295750	0500000US12095	12095	ORANGE	6	2339574597	258804996	3314009	-9052902	FLORANGE	5	5	1	1	0	0	1	1	0	0	0	1	1	0	0	0	1	1	0																																
74	12	FL	97	295748	0500000US12097	12097	OSCEOLA	6	3438635835	461982752	3256945	-9033534	FLOSCEOLA	2	2	1	1	0	0	0	0	0	0	0	1	0	0	0	1	0	0	0																																
2132	12	FL	99	295761	0500000US12099	12099	PALM BEACH	6	5101999314	1070455000	3079566	-8957376	FLPALM BEACH	0	0	0	0	0	0	0	0	0	0	0	0	0	0	0	0	0	0	0																																
1378	12	FL	101	295739	0500000US12101	12101	PASCO	6	1936388730	312918997	3288011	-9171965	FLPASCO	4	4	0	0	0	0	2	2	0	0	0	2	2	0	0	0	0	0	0																																
75	12	FL	103	295745	0500000US12103	12103	PINELLAS	6	709121803	865923364	3238874	-9208973	FLPINELLAS	2	2	1	1	0	0	0	0	0	0	0	1	1	0	0	0	0	0	0																																
76	12	FL	105	295747	0500000US12105	12105	POLK	6	4653579442	553462052	3242597	-9094549	FLPOLK	1	1	0	0	0	0	0	0	0	0	0	1	1	0	0	0	0	0	0																																
77	12	FL	107	306910	0500000US12107	12107	PUTNAM	6	1885199309	256516109	3453373	-9099739	FLPUTNAM	0	0	0	0	0	0	0	0	0	0	0	0	0	0	0	0	0	0	0																																
906	12	FL	113	306914	0500000US12113	12113	SANTA ROSA	6	2620446204	419623254	3593969	-9687244	FLSANTA ROSA	1	1	1	1	0	0	0	0	0	0	0	0	0	0	0	0	0	0	0																																
1379	12	FL	115	295741	0500000US12115	12115	SARASOTA	6	1439490288	438988298	3146560	-9165108	FLSARASOTA	0	0	0	0	0	0	0	0	0	0	0	0	0	0	0	0	0	0	0																																
892	12	FL	117	303665	0500000US12117	12117	SEMINOLE	6	801548741	92787591	3339679	-9043185	FLSEMINOLE	4	4	1	1	0	0	0	0	0	0	0	3	3	0	0	0	0	0	0																																
2754	12	FL	109	308371	0500000US12109	12109	ST. JOHNS	6	1555793097	571962797	3490959	-9065940	FLST. JOHNS	3	3	0	0	0	0	2	2	0	0	0	0	0	0	0	0	0	0	0																																
3071	12	FL	111	308372	0500000US12111	12111	ST. LUCIE	6	1480637152	300863100	3170701	-8958106	FLST. LUCIE	3	1	0	0	0	0	1	1	0	0	0	0	0	0	0	0	0	0	0																																
1342	12	FL	119	295740	0500000US12119	12119	SUMTER	6	1418393423	83347578	3338171	-9137217	FLSUMTER	1	1	0	0	0	0	1	1	0	0	0	0	0	0	0	0	0	0	0																																
78	12	FL	121	295729	0500000US12121	12121	SUWANNEE	6	1783341105	9594316	3528749	-9238577	FLSUWANNEE	1	1	0	0	0	0	0	0	0	0	0	1	0	0	0	1	0	0	0																																
79	12	FL	123	295728	0500000US12123	12123	TAYLOR	6	2702138986	489236302	3509641	-9306715	FLTAYLOR	0	0	0	0	0	0	0	0	0	0	0	0	0	0	0	0	0	0	0																																
80	12	FL	125	306913	0500000US12125	12125	UNION	6	630807237	16049079	3509195	-9169543	FLUNION	0	0	0	0	0	0	0	0	0	0	0	0	0	0	0	0	0	0	0																																
3189	12	FL	127	306921	0500000US12127	12127	VOLUSIA	6	2852040536	857943035	3383137	-9037151	FLVOLUSIA	3	3	2	2	0	0	0	0	0	0	0	1	0	0	0	1	0	0	0																																
907	12	FL	129	306912	0500000US12129	12129	WAKULLA	6	1570625278	334901690	3525089	-9395439	FLWAKULLA	1	1	0	0	0	0	0	0	0	0	0	1	1	0	0	0	0	0	0																																
965	12	FL	131	295727	0500000US12131	12131	WALTON	6	2687681942	522853411	3586616	-9592372	FLWALTON	1	1	0	0	0	0	0	0	0	0	0	1	0	0	0	1	0	0	0																																
1380	12	FL	133	295762	0500000US12133	12133	WASHINGTON	6	1513028727	82285410	3582303	-9536217	FLWASHINGTON	2	2	2	2	0	0	0	0	0	0	0	0	0	0	0	0	0	0	0																																
81	13	GA	1	349113	0500000US13001	13001	APPLING	6	1313444661	13306630	3730461	-9160363	GAAPPLING	0	0	0	0	0	0	0	0	0	0	0	0	0	0	0	0	0	0	0																																
1404	13	GA	3	345784	0500000US13003	13003	ATKINSON	6	878785923	13551711	3671406	-9226169	GAATKINSON	0	0	0	0	0	0	0	0	0	0	0	0	0	0	0	0	0	0	0																																
2999	13	GA	5	344784	0500000US13005	13005	BACON	6	735650671	4625861	3704873	-9178596	GABACON	0	0	0	0	0	0	0	0	0	0	0	0	0	0	0	0	0	0	0																																
82	13	GA	7	342832	0500000US13007	13007	BAKER	6	885634006	18630031	3675191	-9400338	GABAKER	1	1	1	1	0	0	0	0	0	0	0	0	0	0	0	0	0	0	0																																
1287	13	GA	9	345255	0500000US13009	13009	BALDWIN	6	669822351	25008172	3904510	-9267299	GABALDWIN	6	6	0	0	0	0	0	0	0	0	0	6	6	0	0	0	0	0	0																																
2755	13	GA	11	349230	0500000US13011	13011	BANKS	6	601112274	4651151	4076466	-9294886	GABANKS	0	0	0	0	0	0	0	0	0	0	0	0	0	0	0	0	0	0	0																																
526	13	GA	13	356976	0500000US13013	13013	BARROW	6	415349361	6642578	4027893	-9318860	GABARROW	0	0	0	0	0	0	0	0	0	0	0	0	0	0	0	0	0	0	0																																
1405	13	GA	15	351604	0500000US13015	13015	BARTOW	6	1190219022	27368325	4060805	-9444399	GABARTOW	7	7	0	0	0	0	4	4	0	0	0	3	3	0	0	0	0	0	0																																
2017	13	GA	17	351606	0500000US13017	13017	BEN HILL	6	647809457	9807028	3731824	-9264066	GABEN HILL	0	0	0	0	0	0	0	0	0	0	0	0	0	0	0	0	0	0	0																																
966	13	GA	19	326638	0500000US13019	13019	BERRIEN	6	1170534736	15375915	3668668	-9265083	GABERRIEN	0	0	0	0	0	0	0	0	0	0	0	0	0	0	0	0	0	0	0																																
908	13	GA	21	1672039	0500000US13021	13021	BIBB	6	645714766	14488557	3869655	-9317154	GABIBB	7	7	0	0	0	0	4	4	0	0	0	3	2	0	0	1	0	0	0																																
1735	13	GA	23	347451	0500000US13023	13023	BLECKLEY	6	559100198	8447343	3820481	-9276012	GABLECKLEY	0	0	0	0	0	0	0	0	0	0	0	0	0	0	0	0	0	0	0																																
83	13	GA	25	351605	0500000US13025	13025	BRANTLEY	6	1145716262	12532588	3658358	-9126178	GABRANTLEY	0	0	0	0	0	0	0	0	0	0	0	0	0	0	0	0	0	0	0																																
527	13	GA	27	345518	0500000US13027	13027	BROOKS	6	1277108508	12188514	3612270	-9304105	GABROOKS	0	0	0	0	0	0	0	0	0	0	0	0	0	0	0	0	0	0	0																																
84	13	GA	29	350496	0500000US13029	13029	BRYAN	6	1130181818	46853691	3765245	-9066283	GABRYAN	0	0	0	0	0	0	0	0	0	0	0	0	0	0	0	0	0	0	0																																
1169	13	GA	31	350302	0500000US13031	13031	BULLOCH	6	1743181436	40350113	3815543	-9099619	GABULLOCH	0	0	0	0	0	0	0	0	0	0	0	0	0	0	0	0	0	0	0																																
528	13	GA	33	347944	0500000US13033	13033	BURKE	6	2141835935	20758799	3903440	-9128297	GABURKE	0	0	0	0	0	0	0	0	0	0	0	0	0	0	0	0	0	0	0																																
1406	13	GA	35	352295	0500000US13035	13035	BUTTS	6	475937515	11086906	3933586	-9346070	GABUTTS	0	0	0	0	0	0	0	0	0	0	0	0	0	0	0	0	0	0	0																																
2018	13	GA	37	344074	0500000US13037	13037	CALHOUN	6	726147258	8315719	3701678	-9420360	GACALHOUN	0	0	0	0	0	0	0	0	0	0	0	0	0	0	0	0	0	0	0																																
967	13	GA	39	1671316	0500000US13039	13039	CAMDEN	6	1588171680	436845085	3623759	-9091465	GACAMDEN	1	1	0	0	0	0	0	0	0	0	0	1	1	0	0	0	0	0	0																																
1577	13	GA	43	342852	0500000US13043	13043	CANDLER	6	629503278	15035830	3816396	-9136398	GACANDLER	0	0	0	0	0	0	0	0	0	0	0	0	0	0	0	0	0	0	0																																
3208	13	GA	45	326650	0500000US13045	13045	CARROLL	6	1292492374	12284897	3972937	-9471033	GACARROLL	1	1	0	0	0	0	1	1	0	0	0	0	0	0	0	0	0	0	0																																
1407	13	GA	47	353230	0500000US13047	13047	CATOOSA	6	419999432	771159	4150799	-9477546	GACATOOSA	2	2	1	1	0	0	1	1	0	0	0	0	0	0	0	0	0	0	0																																
529	13	GA	49	357747	0500000US13049	13049	CHARLTON	6	2003666845	22681775	3604507	-9143556	GACHARLTON	0	0	0	0	0	0	0	0	0	0	0	0	0	0	0	0	0	0	0																																
85	13	GA	51	1694477	0500000US13051	13051	CHATHAM	6	1111258870	526292292	3763889	-9031671	GACHATHAM	4	4	1	1	0	0	0	0	0	0	0	3	3	0	0	0	0	0	0																																
2060	13	GA	53	351012	0500000US13053	13053	CHATTAHOOCHEE	6	644222671	6292704	3808955	-9438446	GACHATTAHOOCHEE	0	0	0	0	0	0	0	0	0	0	0	0	0	0	0	0	0	0	0																																
2061	13	GA	55	352213	0500000US13055	13055	CHATTOOGA	6	811512405	570806	4092777	-9500597	GACHATTOOGA	0	0	0	0	0	0	0	0	0	0	0	0	0	0	0	0	0	0	0																																
1408	13	GA	57	1685718	0500000US13057	13057	CHEROKEE	6	1090669263	34459754	4061623	-9403846	GACHEROKEE	1	1	0	0	0	0	1	1	0	0	0	0	0	0	0	0	0	0	0																																
2103	13	GA	59	1672699	0500000US13059	13059	CLARKE	6	308738452	4741286	4022252	-9280411	GACLARKE	7	7	0	0	0	0	0	0	0	0	0	7	7	0	0	0	0	0	0																																
2839	13	GA	61	344805	0500000US13061	13061	CLAY	6	506035802	56605042	3714362	-9459945	GACLAY	0	0	0	0	0	0	0	0	0	0	0	0	0	0	0	0	0	0	0																																
2414	13	GA	63	1672399	0500000US13063	13063	CLAYTON	6	366862137	7057627	3967465	-9390650	GACLAYTON	1	1	1	1	0	0	0	0	0	0	0	0	0	0	0	0	0	0	0																																
2466	13	GA	65	351285	0500000US13065	13065	CLINCH	6	2072566895	61565560	3621760	-9206834	GACLINCH	0	0	0	0	0	0	0	0	0	0	0	0	0	0	0	0	0	0	0																																
2104	13	GA	67	1686112	0500000US13067	13067	COBB	6	879793729	12505187	4020960	-9415032	GACOBB	10	9	2	2	0	0	4	3	0	0	1	3	3	0	0	0	0	0	0																																
1977	13	GA	69	347456	0500000US13069	13069	COFFEE	6	1490402085	70454813	3704315	-9222729	GACOFFEE	0	0	0	0	0	0	0	0	0	0	0	0	0	0	0	0	0	0	0																																
2806	13	GA	71	343936	0500000US13071	13071	COLQUITT	6	1416686381	25002138	3657252	-9325101	GACOLQUITT	0	0	0	0	0	0	0	0	0	0	0	0	0	0	0	0	0	0	0																																
530	13	GA	73	348865	0500000US13073	13073	COLUMBIA	6	751327581	45369171	3967765	-9157593	GACOLUMBIA	1	1	0	0	0	0	1	1	0	0	0	0	0	0	0	0	0	0	0																																
893	13	GA	75	343878	0500000US13075	13075	COOK	6	588446812	15546061	3652777	-9287438	GACOOK	0	0	0	0	0	0	0	0	0	0	0	0	0	0	0	0	0	0	0																																
531	13	GA	77	326666	0500000US13077	13077	COWETA	6	1141971259	12730357	3942329	-9435815	GACOWETA	6	6	0	0	0	0	0	0	0	0	0	6	3	0	0	3	0	0	0																																
532	13	GA	79	342918	0500000US13079	13079	CRAWFORD	6	841521481	3989504	3857482	-9349317	GACRAWFORD	1	1	0	0	0	0	1	1	0	0	0	0	0	0	0	0	0	0	0																																
1409	13	GA	81	351607	0500000US13081	13081	CRISP	6	706002618	21657691	3753207	-9325019	GACRISP	0	0	0	0	0	0	0	0	0	0	0	0	0	0	0	0	0	0	0																																
2947	13	GA	83	347465	0500000US13083	13083	DADE	6	450605326	467844	4144154	-9518318	GADADE	0	0	0	0	0	0	0	0	0	0	0	0	0	0	0	0	0	0	0																																
1410	13	GA	85	351312	0500000US13085	13085	DAWSON	6	546042941	9271910	4088630	-9369836	GADAWSON	0	0	0	0	0	0	0	0	0	0	0	0	0	0	0	0	0	0	0																																
1978	13	GA	87	352234	0500000US13087	13087	DECATUR	6	1546584748	67412755	3616984	-9415295	GADECATUR	0	0	0	0	0	0	0	0	0	0	0	0	0	0	0	0	0	0	0																																
2460	13	GA	89	1687424	0500000US13089	13089	DEKALB	6	693143907	9192035	3998182	-9376046	GADEKALB	8	8	1	1	0	0	1	1	0	0	0	6	4	0	0	2	0	0	0																																
1411	13	GA	91	348116	0500000US13091	13091	DODGE	6	1284365331	18692950	3785969	-9258266	GADODGE	0	0	0	0	0	0	0	0	0	0	0	0	0	0	0	0	0	0	0																																
2544	13	GA	93	351608	0500000US13093	13093	DOOLY	6	1015120153	13841085	3783975	-9328435	GADOOLY	0	0	0	0	0	0	0	0	0	0	0	0	0	0	0	0	0	0	0																																
1412	13	GA	95	351259	0500000US13095	13095	DOUGHERTY	6	851140302	15396056	3702231	-9374923	GADOUGHERTY	0	0	0	0	0	0	0	0	0	0	0	0	0	0	0	0	0	0	0																																
2023	13	GA	97	1686467	0500000US13097	13097	DOUGLAS	6	518293073	2485522	3988844	-9436323	GADOUGLAS	8	8	1	1	0	0	0	0	0	0	0	6	6	0	0	0	0	0	0																																
2024	13	GA	99	345041	0500000US13099	13099	EARLY	6	1327612129	9717177	3674769	-9451426	GAEARLY	0	0	0	0	0	0	0	0	0	0	0	0	0	0	0	0	0	0	0																																
1415	13	GA	101	348092	0500000US13101	13101	ECHOLS	6	1074571646	15087403	3595160	-9227718	GAECHOLS	0	0	0	0	0	0	0	0	0	0	0	0	0	0	0	0	0	0	0																																
533	13	GA	103	350219	0500000US13103	13103	EFFINGHAM	6	1237247938	13536095	3811647	-9054881	GAEFFINGHAM	0	0	0	0	0	0	0	0	0	0	0	0	0	0	0	0	0	0	0																																
968	13	GA	105	347828	0500000US13105	13105	ELBERT	6	909234534	59980940	4044509	-9221728	GAELBERT	0	0	0	0	0	0	0	0	0	0	0	0	0	0	0	0	0	0	0																																
534	13	GA	107	347508	0500000US13107	13107	EMANUEL	6	1762760538	24802077	3841010	-9161782	GAEMANUEL	0	0	0	0	0	0	0	0	0	0	0	0	0	0	0	0	0	0	0																																
2467	13	GA	109	345923	0500000US13109	13109	EVANS	6	473613879	10376147	3783914	-9115608	GAEVANS	0	0	0	0	0	0	0	0	0	0	0	0	0	0	0	0	0	0	0																																
2292	13	GA	111	351094	0500000US13111	13111	FANNIN	6	1002509543	13561314	4145446	-9386447	GAFANNIN	0	0	0	0	0	0	0	0	0	0	0	0	0	0	0	0	0	0	0																																
535	13	GA	113	1687740	0500000US13113	13113	FAYETTE	6	503399106	12846193	3950391	-9405850	GAFAYETTE	9	9	1	1	0	0	0	0	0	0	0	8	4	0	0	4	0	0	0																																
1416	13	GA	115	353665	0500000US13115	13115	FLOYD	6	1320695431	22123140	4064227	-9486002	GAFLOYD	1	1	0	0	0	0	0	0	0	0	0	1	1	0	0	0	0	0	0																																
2293	13	GA	117	1673358	0500000US13117	13117	FORSYTH	6	580408545	59629869	4059139	-9364752	GAFORSYTH	2	1	0	0	0	0	0	0	0	0	0	0	0	0	0	0	0	0	0																																
1402	13	GA	119	349324	0500000US13119	13119	FRANKLIN	6	677301814	12803554	4079342	-9265025	GAFRANKLIN	0	0	0	0	0	0	0	0	0	0	0	0	0	0	0	0	0	0	0																																
1170	13	GA	121	1694833	0500000US13121	13121	FULTON	6	1364181802	19776815	4000769	-9402789	GAFULTON	9	9	2	2	0	0	3	3	0	0	0	4	2	0	0	2	0	0	0																																
1288	13	GA	123	351260	0500000US13123	13123	GILMER	6	1103983377	12186837	4122010	-9401559	GAGILMER	0	0	0	0	0	0	0	0	0	0	0	0	0	0	0	0	0	0	0																																
3010	13	GA	125	345642	0500000US13125	13125	GLASCOCK	6	372284127	1847843	3925783	-9196179	GAGLASCOCK	0	0	0	0	0	0	0	0	0	0	0	0	0	0	0	0	0	0	0																																
536	13	GA	127	1671513	0500000US13127	13127	GLYNN	6	1087272602	428512266	3662787	-9077074	GAGLYNN	0	0	0	0	0	0	0	0	0	0	0	0	0	0	0	0	0	0	0																																
1403	13	GA	129	356672	0500000US13129	13129	GORDON	6	921538730	5787828	4096602	-9448320	GAGORDON	0	0	0	0	0	0	0	0	0	0	0	0	0	0	0	0	0	0	0																																
2330	13	GA	131	351261	0500000US13131	13131	GRADY	6	1177238816	14839279	3616509	-9376936	GAGRADY	0	0	0	0	0	0	0	0	0	0	0	0	0	0	0	0	0	0	0																																
537	13	GA	133	348672	0500000US13133	13133	GREENE	6	1003451714	48630004	3972409	-9258074	GAGREENE	1	1	0	0	0	0	0	0	0	0	0	1	0	0	0	1	0	0	0																																
969	13	GA	135	1688166	0500000US13135	13135	GWINNETT	6	1114832015	16367873	4023684	-9353462	GAGWINNETT	17	17	2	2	0	0	2	2	0	0	0	12	10	0	0	2	0	0	0																																
538	13	GA	137	351383	0500000US13137	13137	HABERSHAM	6	716754762	5917259	4113871	-9298640	GAHABERSHAM	0	0	0	0	0	0	0	0	0	0	0	0	0	0	0	0	0	0	0																																
86	13	GA	139	1686953	0500000US13139	13139	HALL	6	1017306117	94561948	4071460	-9330758	GAHALL	1	1	0	0	0	0	0	0	0	0	0	1	0	1	0	0	0	0	0																																
539	13	GA	141	348209	0500000US13141	13141	HANCOCK	6	1220058032	17479750	3931276	-9239590	GAHANCOCK	0	0	0	0	0	0	0	0	0	0	0	0	0	0	0	0	0	0	0																																
87	13	GA	143	350637	0500000US13143	13143	HARALSON	6	730805105	2616000	4001215	-9485644	GAHARALSON	0	0	0	0	0	0	0	0	0	0	0	0	0	0	0	0	0	0	0																																
2342	13	GA	145	326700	0500000US13145	13145	HARRIS	6	1201462484	23488475	3860333	-9452017	GAHARRIS	0	0	0	0	0	0	0	0	0	0	0	0	0	0	0	0	0	0	0																																
2461	13	GA	147	1687995	0500000US13147	13147	HART	6	601908708	63583341	4076020	-9235535	GAHART	0	0	0	0	0	0	0	0	0	0	0	0	0	0	0	0	0	0	0																																
1091	13	GA	149	347067	0500000US13149	13149	HEARD	6	766718985	13112095	3934811	-9476443	GAHEARD	0	0	0	0	0	0	0	0	0	0	0	0	0	0	0	0	0	0	0																																
540	13	GA	151	1671894	0500000US13151	13151	HENRY	6	825198323	20445913	3955601	-9368004	GAHENRY	1	1	0	0	0	0	0	0	0	0	0	1	1	0	0	0	0	0	0																																
88	13	GA	153	1671693	0500000US13153	13153	HOUSTON	6	972671938	11318719	3823737	-9313678	GAHOUSTON	0	0	0	0	0	0	0	0	0	0	0	0	0	0	0	0	0	0	0																																
2343	13	GA	155	352302	0500000US13155	13155	IRWIN	6	917793241	21758147	3711221	-9270285	GAIRWIN	2	2	0	0	0	0	0	0	0	0	0	2	0	0	0	2	0	0	0																																
541	13	GA	157	349570	0500000US13157	13157	JACKSON	6	879716843	8906081	4046804	-9302566	GAJACKSON	0	0	0	0	0	0	0	0	0	0	0	0	0	0	0	0	0	0	0																																
1419	13	GA	159	346144	0500000US13159	13159	JASPER	6	953541347	13727188	3937415	-9316101	GAJASPER	0	0	0	0	0	0	0	0	0	0	0	0	0	0	0	0	0	0	0																																
3209	13	GA	161	1687999	0500000US13161	13161	JEFF DAVIS	6	856690608	11986249	3737834	-9199085	GAJEFF DAVIS	0	0	0	0	0	0	0	0	0	0	0	0	0	0	0	0	0	0	0																																
970	13	GA	163	345714	0500000US13163	13163	JEFFERSON	6	1363589115	8241829	3902628	-9174749	GAJEFFERSON	0	0	0	0	0	0	0	0	0	0	0	0	0	0	0	0	0	0	0																																
2331	13	GA	165	342985	0500000US13165	13165	JENKINS	6	899449594	13452206	3867803	-9124139	GAJENKINS	0	0	0	0	0	0	0	0	0	0	0	0	0	0	0	0	0	0	0																																
2241	13	GA	167	346664	0500000US13167	13167	JOHNSON	6	784793325	9278537	3855755	-9201680	GAJOHNSON	0	0	0	0	0	0	0	0	0	0	0	0	0	0	0	0	0	0	0																																
1420	13	GA	169	345367	0500000US13169	13169	JONES	6	1020291685	3832666	3898655	-9301914	GAJONES	0	0	0	0	0	0	0	0	0	0	0	0	0	0	0	0	0	0	0																																
339	13	GA	171	326713	0500000US13171	13171	LAMAR	6	475262774	6046030	3905477	-9366363	GALAMAR	0	0	0	0	0	0	0	0	0	0	0	0	0	0	0	0	0	0	0																																
1421	13	GA	173	348102	0500000US13173	13173	LANIER	6	479903182	37546562	3637680	-9246504	GALANIER	0	0	0	0	0	0	0	0	0	0	0	0	0	0	0	0	0	0	0																																
2545	13	GA	175	346568	0500000US13175	13175	LAURENS	6	2090902574	28925938	3824366	-9230861	GALAURENS	1	1	1	1	0	0	0	0	0	0	0	0	0	0	0	0	0	0	0																																
1422	13	GA	177	343390	0500000US13177	13177	LEE	6	921722909	15318763	3734422	-9366547	GALEE	0	0	0	0	0	0	0	0	0	0	0	0	0	0	0	0	0	0	0																																
1171	13	GA	179	357095	0500000US13179	13179	LIBERTY	6	1337285572	223252816	3740795	-9071971	GALIBERTY	0	0	0	0	0	0	0	0	0	0	0	0	0	0	0	0	0	0	0																																
340	13	GA	181	1688000	0500000US13181	13181	LINCOLN	6	544880787	121516946	4001141	-9178426	GALINCOLN	0	0	0	0	0	0	0	0	0	0	0	0	0	0	0	0	0	0	0																																
1058	13	GA	183	326719	0500000US13183	13183	LONG	6	1037095172	8776467	3730897	-9099898	GALONG	0	0	0	0	0	0	0	0	0	0	0	0	0	0	0	0	0	0	0																																
341	13	GA	185	326720	0500000US13185	13185	LOWNDES	6	1284858630	37525413	3611210	-9269321	GALOWNDES	0	0	0	0	0	0	0	0	0	0	0	0	0	0	0	0	0	0	0																																
3011	13	GA	187	357196	0500000US13187	13187	LUMPKIN	6	732793278	3273370	4105907	-9351133	GALUMPKIN	1	1	0	0	0	0	1	0	0	0	1	0	0	0	0	0	0	0	0																																
2507	13	GA	193	346957	0500000US13193	13193	MACON	6	1037654069	13859152	3810462	-9355565	GAMACON	0	0	0	0	0	0	0	0	0	0	0	0	0	0	0	0	0	0	0																																
344	13	GA	195	1688004	0500000US13195	13195	MADISON	6	731184844	8484618	4045984	-9262789	GAMADISON	1	1	0	0	0	0	0	0	0	0	0	1	0	0	0	1	0	0	0																																
2783	13	GA	197	344107	0500000US13197	13197	MARION	6	947978206	3791374	3809814	-9409244	GAMARION	0	0	0	0	0	0	0	0	0	0	0	0	0	0	0	0	0	0	0																																
342	13	GA	189	348794	0500000US13189	13189	MCDUFFIE	6	666816637	23116292	3959591	-9181789	GAMCDUFFIE	0	0	0	0	0	0	0	0	0	0	0	0	0	0	0	0	0	0	0																																
343	13	GA	191	356886	0500000US13191	13191	MCINTOSH	6	1099051830	387326537	3697436	-9062349	GAMCINTOSH	0	0	0	0	0	0	0	0	0	0	0	0	0	0	0	0	0	0	0																																
2254	13	GA	199	346892	0500000US13199	13199	MERIWETHER	6	1298160992	10834086	3900731	-9427458	GAMERIWETHER	0	0	0	0	0	0	0	0	0	0	0	0	0	0	0	0	0	0	0																																
2742	13	GA	201	344088	0500000US13201	13201	MILLER	6	731466841	3216290	3654072	-9432188	GAMILLER	0	0	0	0	0	0	0	0	0	0	0	0	0	0	0	0	0	0	0																																
89	13	GA	205	343645	0500000US13205	13205	MITCHELL	6	1326293153	4504150	3662065	-9372460	GAMITCHELL	0	0	0	0	0	0	0	0	0	0	0	0	0	0	0	0	0	0	0																																
2401	13	GA	207	343073	0500000US13207	13207	MONROE	6	1025912893	5603382	3897173	-9341781	GAMONROE	0	0	0	0	0	0	0	0	0	0	0	0	0	0	0	0	0	0	0																																
90	13	GA	209	352276	0500000US13209	13209	MONTGOMERY	6	620370460	13383238	3786115	-9187729	GAMONTGOMERY	0	0	0	0	0	0	0	0	0	0	0	0	0	0	0	0	0	0	0																																
2295	13	GA	211	346008	0500000US13211	13211	MORGAN	6	899645527	18817822	3974021	-9294319	GAMORGAN	1	1	0	0	0	0	0	0	0	0	0	1	1	0	0	0	0	0	0																																
345	13	GA	213	1688005	0500000US13213	13213	MURRAY	6	892236349	5719645	4135197	-9434109	GAMURRAY	1	1	0	0	0	0	1	1	0	0	0	0	0	0	0	0	0	0	0																																
91	13	GA	215	357428	0500000US13215	13215	MUSCOGEE	6	560530243	11873622	3830454	-9448470	GAMUSCOGEE	1	1	0	0	0	0	0	0	0	0	0	1	1	0	0	0	0	0	0																																
346	13	GA	217	1673547	0500000US13217	13217	NEWTON	6	704988509	18130753	3969222	-9334160	GANEWTON	0	0	0	0	0	0	0	0	0	0	0	0	0	0	0	0	0	0	0																																
92	13	GA	219	356774	0500000US13219	13219	OCONEE	6	477395753	5305707	4006672	-9288180	GAOCONEE	3	3	1	1	0	0	0	0	0	0	0	2	2	0	0	0	0	0	0																																
347	13	GA	221	351262	0500000US13221	13221	OGLETHORPE	6	1137034041	7839366	4012809	-9248500	GAOGLETHORPE	0	0	0	0	0	0	0	0	0	0	0	0	0	0	0	0	0	0	0																																
3053	13	GA	223	349912	0500000US13223	13223	PAULDING	6	808832045	5309331	4018153	-9447381	GAPAULDING	6	6	0	0	0	0	1	1	0	0	0	5	4	0	0	1	0	0	0																																
2308	13	GA	225	343153	0500000US13225	13225	PEACH	6	389190214	2676569	3838209	-9331564	GAPEACH	0	0	0	0	0	0	0	0	0	0	0	0	0	0	0	0	0	0	0																																
2159	13	GA	227	1673011	0500000US13227	13227	PICKENS	6	601027938	1693768	4091328	-9402665	GAPICKENS	1	1	0	0	0	0	1	1	0	0	0	0	0	0	0	0	0	0	0																																
93	13	GA	229	349086	0500000US13229	13229	PIERCE	6	881051115	7910038	3679441	-9151883	GAPIERCE	0	0	0	0	0	0	0	0	0	0	0	0	0	0	0	0	0	0	0																																
2182	13	GA	231	346482	0500000US13231	13231	PIKE	6	559659552	8596853	3907569	-9394168	GAPIKE	21	21	0	0	0	0	0	0	0	0	0	21	2	0	0	19	0	0	0																																
1423	13	GA	233	343585	0500000US13233	13233	POLK	6	803772833	4667496	4029049	-9483099	GAPOLK	0	0	0	0	0	0	0	0	0	0	0	0	0	0	0	0	0	0	0																																
2410	13	GA	235	347593	0500000US13235	13235	PULASKI	6	645061947	5560186	3793849	-9292504	GAPULASKI	0	0	0	0	0	0	0	0	0	0	0	0	0	0	0	0	0	0	0																																
348	13	GA	237	347246	0500000US13237	13237	PUTNAM	6	892634163	41539480	3938105	-9281016	GAPUTNAM	1	1	0	0	0	0	0	0	0	0	0	1	1	0	0	0	0	0	0																																
2508	13	GA	239	350547	0500000US13239	13239	QUITMAN	6	391703078	24158294	3745917	-9464246	GAQUITMAN	0	0	0	0	0	0	0	0	0	0	0	0	0	0	0	0	0	0	0																																
1289	13	GA	241	351489	0500000US13241	13241	RABUN	6	958633962	17841690	4147834	-9284272	GARABUN	0	0	0	0	0	0	0	0	0	0	0	0	0	0	0	0	0	0	0																																
1424	13	GA	243	352242	0500000US13243	13243	RANDOLPH	6	1109126239	6830041	3732211	-9434795	GARANDOLPH	0	0	0	0	0	0	0	0	0	0	0	0	0	0	0	0	0	0	0																																
349	13	GA	245	358024	0500000US13245	13245	RICHMOND	6	840008393	11042219	3943144	-9136381	GARICHMOND	0	0	0	0	0	0	0	0	0	0	0	0	0	0	0	0	0	0	0																																
2183	13	GA	247	357592	0500000US13247	13247	ROCKDALE	6	336205277	5926396	3982478	-9353795	GAROCKDALE	6	6	0	0	0	0	0	0	0	0	0	6	5	0	0	1	0	0	0																																
1425	13	GA	249	344129	0500000US13249	13249	SCHLEY	6	432284456	2376387	3797717	-9385877	GASCHLEY	0	0	0	0	0	0	0	0	0	0	0	0	0	0	0	0	0	0	0																																
971	13	GA	251	350204	0500000US13251	13251	SCREVEN	6	1670803487	27888992	3862283	-9085000	GASCREVEN	0	0	0	0	0	0	0	0	0	0	0	0	0	0	0	0	0	0	0																																
2807	13	GA	253	351263	0500000US13253	13253	SEMINOLE	6	609245340	55231605	3624817	-9447557	GASEMINOLE	0	0	0	0	0	0	0	0	0	0	0	0	0	0	0	0	0	0	0																																
2197	13	GA	255	353055	0500000US13255	13255	SPALDING	6	507333988	9602978	3929987	-9382462	GASPALDING	3	3	0	0	0	0	0	0	0	0	0	3	0	0	0	3	0	0	0																																
2899	13	GA	257	350028	0500000US13257	13257	STEPHENS	6	463948063	13121983	4103436	-9272186	GASTEPHENS	0	0	0	0	0	0	0	0	0	0	0	0	0	0	0	0	0	0	0																																
2198	13	GA	259	347360	0500000US13259	13259	STEWART	6	1188153047	12599265	3773633	-9443813	GASTEWART	0	0	0	0	0	0	0	0	0	0	0	0	0	0	0	0	0	0	0																																
350	13	GA	261	343504	0500000US13261	13261	SUMTER	6	1250171323	25796111	3768568	-9372767	GASUMTER	0	0	0	0	0	0	0	0	0	0	0	0	0	0	0	0	0	0	0																																
94	13	GA	263	326757	0500000US13263	13263	TALBOT	6	1013691982	8737088	3855502	-9410170	GATALBOT	0	0	0	0	0	0	0	0	0	0	0	0	0	0	0	0	0	0	0																																
1172	13	GA	265	347654	0500000US13265	13265	TALIAFERRO	6	504031039	1915743	3970702	-9226022	GATALIAFERRO	0	0	0	0	0	0	0	0	0	0	0	0	0	0	0	0	0	0	0																																
95	13	GA	267	347445	0500000US13267	13267	TATTNALL	6	1241953434	22864021	3769358	-9134675	GATATTNALL	0	0	0	0	0	0	0	0	0	0	0	0	0	0	0	0	0	0	0																																
351	13	GA	269	344156	0500000US13269	13269	TAYLOR	6	975611444	7803733	3836464	-9378718	GATAYLOR	1	1	0	0	0	0	0	0	0	0	0	0	0	0	0	0	0	0	0																																
352	13	GA	271	356958	0500000US13271	13271	TELFAIR	6	1132610582	17366926	3754113	-9232727	GATELFAIR	0	0	0	0	0	0	0	0	0	0	0	0	0	0	0	0	0	0	0																																
1426	13	GA	273	352238	0500000US13273	13273	TERRELL	6	868785320	5861795	3734089	-9399482	GATERRELL	0	0	0	0	0	0	0	0	0	0	0	0	0	0	0	0	0	0	0																																
2098	13	GA	275	343835	0500000US13275	13275	THOMAS	6	1410511577	19726755	3615094	-9341858	GATHOMAS	0	0	0	0	0	0	0	0	0	0	0	0	0	0	0	0	0	0	0																																
2509	13	GA	277	344090	0500000US13277	13277	TIFT	6	675665505	20495108	3692309	-9298139	GATIFT	0	0	0	0	0	0	0	0	0	0	0	0	0	0	0	0	0	0	0																																
1290	13	GA	279	345220	0500000US13279	13279	TOOMBS	6	942770567	18093855	3779309	-9165069	GATOOMBS	0	0	0	0	0	0	0	0	0	0	0	0	0	0	0	0	0	0	0																																
2099	13	GA	281	351252	0500000US13281	13281	TOWNS	6	431313631	13975835	4152565	-9321597	GATOWNS	0	0	0	0	0	0	0	0	0	0	0	0	0	0	0	0	0	0	0																																
972	13	GA	283	347505	0500000US13283	13283	TREUTLEN	6	516536217	7805621	3816449	-9191347	GATREUTLEN	0	0	0	0	0	0	0	0	0	0	0	0	0	0	0	0	0	0	0																																
2100	13	GA	285	1673298	0500000US13285	13285	TROUP	6	1072232630	82803338	3899775	-9465311	GATROUP	1	1	0	0	0	0	0	0	0	0	0	1	1	0	0	0	0	0	0																																
1427	13	GA	287	343238	0500000US13287	13287	TURNER	6	739164629	11881239	3726148	-9308991	GATURNER	0	0	0	0	0	0	0	0	0	0	0	0	0	0	0	0	0	0	0																																
353	13	GA	289	345456	0500000US13289	13289	TWIGGS	6	928284540	10933791	3851234	-9287060	GATWIGGS	0	0	0	0	0	0	0	0	0	0	0	0	0	0	0	0	0	0	0																																
96	13	GA	291	353193	0500000US13291	13291	UNION	6	833892441	18273564	4141373	-9349809	GAUNION	0	0	0	0	0	0	0	0	0	0	0	0	0	0	0	0	0	0	0																																
2424	13	GA	293	346759	0500000US13293	13293	UPSON	6	837696990	10663279	3879568	-9384164	GAUPSON	0	0	0	0	0	0	0	0	0	0	0	0	0	0	0	0	0	0	0																																
1984	13	GA	295	354216	0500000US13295	13295	WALKER	6	1156146017	1672676	4128041	-9495665	GAWALKER	5	5	0	0	0	0	2	1	0	0	1	2	2	0	0	0	0	0	0																																
1428	13	GA	297	351264	0500000US13297	13297	WALTON	6	843525609	11170129	3999519	-9321213	GAWALTON	3	3	0	0	0	0	0	0	0	0	0	3	3	0	0	0	0	0	0																																
1985	13	GA	299	357722	0500000US13299	13299	WARE	6	2312572274	39103677	3639856	-9175387	GAWARE	0	0	0	0	0	0	0	0	0	0	0	0	0	0	0	0	0	0	0																																
1059	13	GA	301	347777	0500000US13301	13301	WARREN	6	736332037	6186048	3949726	-9203536	GAWARREN	0	0	0	0	0	0	0	0	0	0	0	0	0	0	0	0	0	0	0																																
354	13	GA	303	348428	0500000US13303	13303	WASHINGTON	6	1757188473	15284511	3891286	-9216802	GAWASHINGTON	0	0	0	0	0	0	0	0	0	0	0	0	0	0	0	0	0	0	0																																
355	13	GA	305	350608	0500000US13305	13305	WAYNE	6	1662237979	18136147	3704605	-9118938	GAWAYNE	3	3	0	0	0	0	0	0	0	0	0	3	3	0	0	0	0	0	0																																
1429	13	GA	307	352287	0500000US13307	13307	WEBSTER	6	541613277	2965865	3769449	-9412180	GAWEBSTER	0	0	0	0	0	0	0	0	0	0	0	0	0	0	0	0	0	0	0																																
356	13	GA	309	351278	0500000US13309	13309	WHEELER	6	765301200	12390212	3778703	-9208861	GAWHEELER	0	0	0	0	0	0	0	0	0	0	0	0	0	0	0	0	0	0	0																																
894	13	GA	311	326781	0500000US13311	13311	WHITE	6	623402121	3912787	4115945	-9322685	GAWHITE	2	2	0	0	0	0	2	2	0	0	0	0	0	0	0	0	0	0	0																																
1291	13	GA	313	353513	0500000US13313	13313	WHITFIELD	6	752293529	1533754	4137519	-9458502	GAWHITFIELD	0	0	0	0	0	0	0	0	0	0	0	0	0	0	0	0	0	0	0																																
357	13	GA	315	345499	0500000US13315	13315	WILCOX	6	978250127	11444179	3759764	-9287646	GAWILCOX	0	0	0	0	0	0	0	0	0	0	0	0	0	0	0	0	0	0	0																																
973	13	GA	317	351265	0500000US13317	13317	WILKES	6	1215973896	11924769	3999581	-9210932	GAWILKES	0	0	0	0	0	0	0	0	0	0	0	0	0	0	0	0	0	0	0																																
1173	13	GA	319	346824	0500000US13319	13319	WILKINSON	6	1158541303	12003359	3869122	-9258582	GAWILKINSON	0	0	0	0	0	0	0	0	0	0	0	0	0	0	0	0	0	0	0																																
1413	13	GA	321	343365	0500000US13321	13321	WORTH	6	1478123914	10485470	3704623	-9334243	GAWORTH	0	0	0	0	0	0	0	0	0	0	0	0	0	0	0	0	0	0	0																																
358	15	HI	1	365280	0500000US15001	15001	HAWAII	6	10433637858	2739470030	2225647	-17312242	HIHAWAII	4	4	1	0	0	1	0	0	0	0	0	0	0	0	0	0	1	0	0																																
359	15	HI	3	365281	0500000US15003	15003	HONOLULU	6	1555561841	4054927822	2452046	-17600844	HIHONOLULU	0	0	0	0	0	0	0	0	0	0	0	0	0	0	0	0	0	0	0																																
2388	15	HI	5	1702380	0500000US15005	15005	KALAWAO	6	31057603	105764468	2412267	-17471320	HIKALAWAO	0	0	0	0	0	0	0	0	0	0	0	0	0	0	0	0	0	0	0																																
360	15	HI	7	365282	0500000US15007	15007	KAUAI	6	1605492336	1674244223	2516296	-17766175	HIKAUAI	1	1	0	0	0	0	1	1	0	0	0	0	0	0	0	0	0	0	0																																
97	15	HI	9	365283	0500000US15009	15009	MAUI	6	3008351217	3203291851	2375185	-17428749	HIMAUI	0	0	0	0	0	0	0	0	0	0	0	0	0	0	0	0	0	0	0																																
2583	16	ID	1	395066	0500000US16001	16001	ADA	6	2726012203	20852173	5381014	-12939923	IDADA	5	4	0	0	0	0	4	0	0	4	0	0	0	0	0	0	0	0	0																																
98	16	ID	3	395067	0500000US16003	16003	ADAMS	6	3529649008	17359919	5604339	-12963600	IDADAMS	0	0	0	0	0	0	0	0	0	0	0	0	0	0	0	0	0	0	0																																
99	16	ID	5	395091	0500000US16005	16005	BANNOCK	6	2881283705	92111044	5261817	-12492830	IDBANNOCK	0	0	0	0	0	0	0	0	0	0	0	0	0	0	0	0	0	0	0																																
361	16	ID	7	395090	0500000US16007	16007	BEAR LAKE	6	2525155990	193280240	5203823	-12393169	IDBEAR LAKE	0	0	0	0	0	0	0	0	0	0	0	0	0	0	0	0	0	0	0																																
1414	16	ID	9	395190	0500000US16009	16009	BENEWAH	6	2012070470	18975652	5977709	-12986390	IDBENEWAH	1	1	0	0	0	0	1	0	0	1	0	0	0	0	0	0	0	0	0																																
3134	16	ID	11	400593	0500000US16011	16011	BINGHAM	6	5423063386	68526352	5345080	-12512103	IDBINGHAM	1	1	0	0	0	0	1	0	0	1	0	0	0	0	0	0	0	0	0																																
100	16	ID	13	395696	0500000US16013	16013	BLAINE	6	6831452199	44656297	5375218	-12688426	IDBLAINE	1	1	0	0	0	0	1	0	0	1	0	0	0	0	0	0	0	0	0																																
879	16	ID	15	395157	0500000US16015	16015	BOISE	6	4919835728	19095788	5463869	-12883005	IDBOISE	0	0	0	0	0	0	0	0	0	0	0	0	0	0	0	0	0	0	0																																
2900	16	ID	17	395158	0500000US16017	16017	BONNER	6	4488456904	479483844	6157139	-12980029	IDBONNER	0	0	0	0	0	0	0	0	0	0	0	0	0	0	0	0	0	0	0																																
1433	16	ID	19	395407	0500000US16019	16019	BONNEVILLE	6	4832780842	88947134	5371281	-12424966	IDBONNEVILLE	0	0	0	0	0	0	0	0	0	0	0	0	0	0	0	0	0	0	0																																
1434	16	ID	21	395159	0500000US16021	16021	BOUNDARY	6	3285990171	24160676	6235516	-12964605	IDBOUNDARY	2	2	0	0	0	0	2	0	0	2	0	0	0	0	0	0	0	0	0																																
101	16	ID	23	401703	0500000US16023	16023	BUTTE	6	5792016720	5258025	5422882	-12598241	IDBUTTE	0	0	0	0	0	0	0	0	0	0	0	0	0	0	0	0	0	0	0																																
102	16	ID	25	399408	0500000US16025	16025	CAMAS	6	2782253888	11548052	5382881	-12780135	IDCAMAS	0	0	0	0	0	0	0	0	0	0	0	0	0	0	0	0	0	0	0																																
974	16	ID	27	399406	0500000US16027	16027	CANYON	6	1521351432	42217311	5407676	-12992039	IDCANYON	1	1	0	0	0	0	1	0	0	1	0	0	0	0	0	0	0	0	0																																
1092	16	ID	29	395406	0500000US16029	16029	CARIBOU	6	4569024832	89186523	5277196	-12419057	IDCARIBOU	0	0	0	0	0	0	0	0	0	0	0	0	0	0	0	0	0	0	0																																
103	16	ID	31	395698	0500000US16031	16031	CASSIA	6	6644895851	39160597	5203700	-12645889	IDCASSIA	0	0	0	0	0	0	0	0	0	0	0	0	0	0	0	0	0	0	0																																
1435	16	ID	33	399755	0500000US16033	16033	CLARK	6	4566614200	2476454	5509584	-12506854	IDCLARK	0	0	0	0	0	0	0	0	0	0	0	0	0	0	0	0	0	0	0																																
104	16	ID	35	395697	0500000US16035	16035	CLEARWATER	6	6364096635	79541277	5889069	-12874771	IDCLEARWATER	0	0	0	0	0	0	0	0	0	0	0	0	0	0	0	0	0	0	0																																
975	16	ID	37	399758	0500000US16037	16037	CUSTER	6	12749459838	42391021	5503125	-12721885	IDCUSTER	0	0	0	0	0	0	0	0	0	0	0	0	0	0	0	0	0	0	0																																
895	16	ID	39	400252	0500000US16039	16039	ELMORE	6	7964175400	68571093	5366363	-12853952	IDELMORE	1	1	0	0	0	0	1	0	0	1	0	0	0	0	0	0	0	0	0																																
105	16	ID	41	395585	0500000US16041	16041	FRANKLIN	6	1717722680	12152708	5188204	-12446985	IDFRANKLIN	0	0	0	0	0	0	0	0	0	0	0	0	0	0	0	0	0	0	0																																
106	16	ID	43	395408	0500000US16043	16043	FREMONT	6	4827286016	83292561	5501092	-12410089	IDFREMONT	0	0	0	0	0	0	0	0	0	0	0	0	0	0	0	0	0	0	0																																
2851	16	ID	45	395442	0500000US16045	16045	GEM	6	1449853967	12434158	5475122	-12957275	IDGEM	0	0	0	0	0	0	0	0	0	0	0	0	0	0	0	0	0	0	0																																
2989	16	ID	47	395441	0500000US16047	16047	GOODING	6	1888835916	12569370	5307639	-12780772	IDGOODING	0	0	0	0	0	0	0	0	0	0	0	0	0	0	0	0	0	0	0																																
107	16	ID	49	395699	0500000US16049	16049	IDAHO	6	21956164502	67396774	5756004	-12853640	IDIDAHO	0	0	0	0	0	0	0	0	0	0	0	0	0	0	0	0	0	0	0																																
2028	16	ID	51	399751	0500000US16051	16051	JEFFERSON	6	2832825433	31168353	5437713	-12502444	IDJEFFERSON	0	0	0	0	0	0	0	0	0	0	0	0	0	0	0	0	0	0	0																																
2867	16	ID	53	395662	0500000US16053	16053	JEROME	6	1546738019	12894616	5264913	-12719829	IDJEROME	0	0	0	0	0	0	0	0	0	0	0	0	0	0	0	0	0	0	0																																
2029	16	ID	55	395661	0500000US16055	16055	KOOTENAI	6	3205258073	185023363	6052986	-12991189	IDKOOTENAI	1	1	0	0	0	0	1	0	0	1	0	0	0	0	0	0	0	0	0																																
1436	16	ID	57	395613	0500000US16057	16057	LATAH	6	2786468098	2370320	5912210	-12992277	IDLATAH	3	3	0	0	0	0	3	0	0	3	0	0	0	0	0	0	0	0	0																																
1174	16	ID	59	399754	0500000US16059	16059	LEMHI	6	11819140606	13957997	5613088	-12683185	IDLEMHI	1	1	0	0	0	0	1	0	0	1	0	0	0	0	0	0	0	0	0																																
108	16	ID	61	395622	0500000US16061	16061	LEWIS	6	1240257780	2444326	5818454	-12960497	IDLEWIS	0	0	0	0	0	0	0	0	0	0	0	0	0	0	0	0	0	0	0																																
2030	16	ID	63	395624	0500000US16063	16063	LINCOLN	6	3111623322	11607293	5312385	-12705823	IDLINCOLN	0	0	0	0	0	0	0	0	0	0	0	0	0	0	0	0	0	0	0																																
3223	16	ID	65	394803	0500000US16065	16065	MADISON	6	1215502311	10500625	5432122	-12429855	IDMADISON	0	0	0	0	0	0	0	0	0	0	0	0	0	0	0	0	0	0	0																																
1437	16	ID	67	394807	0500000US16067	16067	MINIDOKA	6	1961126673	13928335	5289942	-12650055	IDMINIDOKA	0	0	0	0	0	0	0	0	0	0	0	0	0	0	0	0	0	0	0																																
362	16	ID	69	399394	0500000US16069	16069	NEZ PERCE	6	2197058283	21356786	5833026	-12996556	IDNEZ PERCE	4	4	0	0	0	0	4	0	0	4	0	0	0	0	0	0	0	0	0																																
1417	16	ID	71	399759	0500000US16071	16071	ONEIDA	6	3104988709	3995238	5190273	-12527811	IDONEIDA	0	0	0	0	0	0	0	0	0	0	0	0	0	0	0	0	0	0	0																																
363	16	ID	73	399760	0500000US16073	16073	OWYHEE	6	19854835136	79852114	5249002	-12932120	IDOWYHEE	0	0	0	0	0	0	0	0	0	0	0	0	0	0	0	0	0	0	0																																
2071	16	ID	75	394896	0500000US16075	16075	PAYETTE	6	1053857317	8870732	5466523	-12997747	IDPAYETTE	0	0	0	0	0	0	0	0	0	0	0	0	0	0	0	0	0	0	0																																
896	16	ID	77	394951	0500000US16077	16077	POWER	6	3635883507	99214495	5265589	-12561396	IDPOWER	0	0	0	0	0	0	0	0	0	0	0	0	0	0	0	0	0	0	0																																
364	16	ID	79	1702379	0500000US16079	16079	SHOSHONE	6	6831349358	14151831	6000301	-12901188	IDSHOSHONE	2	2	0	0	0	0	2	0	0	2	0	0	0	0	0	0	0	0	0																																
2868	16	ID	81	399297	0500000US16081	16081	TETON	6	1163374555	2860139	5428343	-12379579	IDTETON	1	1	0	0	0	0	1	0	0	1	0	0	0	0	0	0	0	0	0																																
365	16	ID	83	399334	0500000US16083	16083	TWIN FALLS	6	4977343860	18198321	5214615	-12764702	IDTWIN FALLS	0	0	0	0	0	0	0	0	0	0	0	0	0	0	0	0	0	0	0																																
1175	16	ID	85	399756	0500000US16085	16085	VALLEY	6	9492871594	177434181	5585155	-12864714	IDVALLEY	1	1	0	0	0	0	1	0	0	1	0	0	0	0	0	0	0	0	0																																
1093	16	ID	87	399757	0500000US16087	16087	WASHINGTON	6	3762902895	53195485	5535851	-13000433	IDWASHINGTON	0	0	0	0	0	0	0	0	0	0	0	0	0	0	0	0	0	0	0																																
2072	17	IL	1	424202	0500000US17001	17001	ADAMS	6	2214972287	41784365	4864230	-10151065	ILADAMS	0	0	0	0	0	0	0	0	0	0	0	0	0	0	0	0	0	0	0																																
109	17	IL	3	424203	0500000US17003	17003	ALEXANDER	6	609996942	44237191	4465862	-9945017	ILALEXANDER	0	0	0	0	0	0	0	0	0	0	0	0	0	0	0	0	0	0	0																																
2073	17	IL	5	424204	0500000US17005	17005	BOND	6	984918650	6426353	4705494	-9955921	ILBOND	15	15	0	0	0	0	13	13	0	0	0	2	2	0	0	0	0	0	0																																
1418	17	IL	7	424205	0500000US17007	17007	BOONE	6	727101576	3339043	5209529	-9887771	ILBOONE	1	1	0	0	0	0	1	1	0	0	0	0	0	0	0	0	0	0	0																																
2113	17	IL	9	424206	0500000US17009	17009	BROWN	6	791518279	4139308	4860413	-10102284	ILBROWN	0	0	0	0	0	0	0	0	0	0	0	0	0	0	0	0	0	0	0																																
3224	17	IL	11	424207	0500000US17011	17011	BUREAU	6	2250785992	11578416	5072178	-9966282	ILBUREAU	3	3	0	0	0	0	3	3	0	0	0	0	0	0	0	0	0	0	0																																
1442	17	IL	13	424208	0500000US17013	17013	CALHOUN	6	657402916	77057164	4746027	-10093079	ILCALHOUN	0	0	0	0	0	0	0	0	0	0	0	0	0	0	0	0	0	0	0																																
2114	17	IL	15	424209	0500000US17015	17015	CARROLL	6	1152707885	55841450	5171296	-10011453	ILCARROLL	1	1	0	0	0	0	0	0	0	0	0	0	0	0	0	0	0	0	0																																
110	17	IL	17	424210	0500000US17017	17017	CASS	6	973345804	20581547	4862114	-10046295	ILCASS	1	1	0	0	0	0	0	0	0	0	0	1	1	0	0	0	0	0	0																																
2115	17	IL	19	424211	0500000US17019	17019	CHAMPAIGN	6	2580239890	5585696	4886393	-9818290	ILCHAMPAIGN	0	0	0	0	0	0	0	0	0	0	0	0	0	0	0	0	0	0	0																																
2135	17	IL	21	424212	0500000US17021	17021	CHRISTIAN	6	1837278858	16221514	4800202	-9938300	ILCHRISTIAN	0	0	0	0	0	0	0	0	0	0	0	0	0	0	0	0	0	0	0																																
3212	17	IL	23	424213	0500000US17023	17023	CLARK	6	1298674057	8799466	4769593	-9772479	ILCLARK	1	1	0	0	0	0	1	1	0	0	0	0	0	0	0	0	0	0	0																																
2369	17	IL	25	424214	0500000US17025	17025	CLAY	6	1212958828	3278251	4686539	-9850681	ILCLAY	0	0	0	0	0	0	0	0	0	0	0	0	0	0	0	0	0	0	0																																
111	17	IL	27	424215	0500000US17027	17027	CLINTON	6	1227874118	75592335	4665470	-9954461	ILCLINTON	0	0	0	0	0	0	0	0	0	0	0	0	0	0	0	0	0	0	0																																
2332	17	IL	29	424216	0500000US17029	17029	COLES	6	1316459188	4631825	4796493	-9820804	ILCOLES	1	1	0	0	0	0	1	1	0	0	0	0	0	0	0	0	0	0	0																																
366	17	IL	31	1784766	0500000US17031	17031	COOK	6	2447516257	1786450196	5137187	-9775748	ILCOOK	26	26	9	9	0	0	15	15	0	0	0	0	0	0	0	0	0	0	0																																
1443	17	IL	33	424218	0500000US17033	17033	CRAWFORD	6	1148997687	5667188	4722088	-9769361	ILCRAWFORD	1	1	1	1	0	0	0	0	0	0	0	0	0	0	0	0	0	0	0																																
2584	17	IL	35	424219	0500000US17035	17035	CUMBERLAND	6	896203087	2531272	4760907	-9822856	ILCUMBERLAND	1	1	0	0	0	0	1	1	0	0	0	0	0	0	0	0	0	0	0																																
560	17	IL	39	426598	0500000US17039	17039	DE WITT	6	1029643576	19519851	4891363	-9896754	ILDE WITT	0	0	0	0	0	0	0	0	0	0	0	0	0	0	0	0	0	0	0																																
1444	17	IL	37	422190	0500000US17037	17037	DEKALB	6	1635193082	8568514	5145126	-9881866	ILDEKALB	1	1	0	0	0	0	0	0	0	0	0	0	0	0	0	0	0	0	0																																
2990	17	IL	41	424222	0500000US17041	17041	DOUGLAS	6	1079156612	1448702	4832510	-9820311	ILDOUGLAS	0	0	0	0	0	0	0	0	0	0	0	0	0	0	0	0	0	0	0																																
112	17	IL	43	422191	0500000US17043	17043	DUPAGE	6	848266724	22849391	5138850	-9805649	ILDUPAGE	19	19	6	6	0	0	13	13	0	0	0	0	0	0	0	0	0	0	0																																
2136	17	IL	45	424224	0500000US17045	17045	EDGAR	6	1614531795	1610634	4819380	-9767795	ILEDGAR	0	0	0	0	0	0	0	0	0	0	0	0	0	0	0	0	0	0	0																																
897	17	IL	47	424225	0500000US17047	17047	EDWARDS	6	576061731	781203	4638462	-9802046	ILEDWARDS	6	6	0	0	0	0	1	1	0	0	0	5	5	0	0	0	0	0	0																																
2743	17	IL	49	424226	0500000US17049	17049	EFFINGHAM	6	1240027660	3183217	4730261	-9861780	ILEFFINGHAM	1	1	0	0	0	0	1	1	0	0	0	0	0	0	0	0	0	0	0																																
3062	17	IL	51	424227	0500000US17051	17051	FAYETTE	6	1855687602	22942188	4721745	-9910121	ILFAYETTE	1	1	0	0	0	0	1	1	0	0	0	0	0	0	0	0	0	0	0																																
2137	17	IL	53	424228	0500000US17053	17053	FORD	6	1257719717	1640286	4953199	-9820965	ILFORD	0	0	0	0	0	0	0	0	0	0	0	0	0	0	0	0	0	0	0																																
2370	17	IL	55	424229	0500000US17055	17055	FRANKLIN	6	1059021102	58413469	4578352	-9898989	ILFRANKLIN	1	1	0	0	0	0	0	0	0	0	0	1	0	0	0	1	0	0	0																																
1445	17	IL	57	424230	0500000US17057	17057	FULTON	6	2241880793	43973314	4934948	-10041843	ILFULTON	0	0	0	0	0	0	0	0	0	0	0	0	0	0	0	0	0	0	0																																
2304	17	IL	59	424231	0500000US17059	17059	GALLATIN	6	836749960	13238356	4545979	-9821778	ILGALLATIN	0	0	0	0	0	0	0	0	0	0	0	0	0	0	0	0	0	0	0																																
1446	17	IL	61	424232	0500000US17061	17061	GREENE	6	1406413313	8425393	4772853	-10062217	ILGREENE	0	0	0	0	0	0	0	0	0	0	0	0	0	0	0	0	0	0	0																																
2305	17	IL	63	424233	0500000US17063	17063	GRUNDY	6	1082749557	32106092	5054521	-9842701	ILGRUNDY	0	0	0	0	0	0	0	0	0	0	0	0	0	0	0	0	0	0	0																																
2306	17	IL	65	424234	0500000US17065	17065	HAMILTON	6	1125778616	3174312	4590985	-9856129	ILHAMILTON	0	0	0	0	0	0	0	0	0	0	0	0	0	0	0	0	0	0	0																																
2888	17	IL	67	424235	0500000US17067	17067	HANCOCK	6	2055740567	53535827	4924841	-10148406	ILHANCOCK	1	1	0	0	0	0	0	0	0	0	0	1	1	0	0	0	0	0	0																																
2163	17	IL	69	424236	0500000US17069	17069	HARDIN	6	459795959	10489596	4511593	-9825823	ILHARDIN	0	0	0	0	0	0	0	0	0	0	0	0	0	0	0	0	0	0	0																																
1447	17	IL	71	424237	0500000US17071	17071	HENDERSON	6	981273715	42340542	4985585	-10121730	ILHENDERSON	0	0	0	0	0	0	0	0	0	0	0	0	0	0	0	0	0	0	0																																
2146	17	IL	73	424238	0500000US17073	17073	HENRY	6	2131552064	6862245	5064618	-10033380	ILHENRY	1	1	0	0	0	0	0	0	0	0	0	1	1	0	0	0	0	0	0																																
2901	17	IL	75	424239	0500000US17075	17075	IROQUOIS	6	2893771415	4235076	4975205	-9776562	ILIROQUOIS	0	0	0	0	0	0	0	0	0	0	0	0	0	0	0	0	0	0	0																																
2147	17	IL	77	424240	0500000US17077	17077	JACKSON	6	1512739403	47415895	4549146	-9949976	ILJACKSON	32	32	0	0	0	0	27	27	0	0	0	5	4	0	0	1	0	0	0																																
2164	17	IL	79	424241	0500000US17079	17079	JASPER	6	1280788077	9334509	4723135	-9813239	ILJASPER	0	0	0	0	0	0	0	0	0	0	0	0	0	0	0	0	0	0	0																																
1448	17	IL	81	424242	0500000US17081	17081	JEFFERSON	6	1479314409	32679991	4621998	-9898973	ILJEFFERSON	0	0	0	0	0	0	0	0	0	0	0	0	0	0	0	0	0	0	0																																
2411	17	IL	83	424243	0500000US17083	17083	JERSEY	6	956433109	20324168	4733968	-10058457	ILJERSEY	1	1	0	0	0	0	1	1	0	0	0	0	0	0	0	0	0	0	0																																
1449	17	IL	85	424244	0500000US17085	17085	JO DAVIESS	6	1556339200	45776828	5215955	-10042417	ILJO DAVIESS	2	2	2	2	0	0	0	0	0	0	0	0	0	0	0	0	0	0	0																																
2744	17	IL	87	424245	0500000US17087	17087	JOHNSON	6	890741063	12811451	4503386	-9894178	ILJOHNSON	0	0	0	0	0	0	0	0	0	0	0	0	0	0	0	0	0	0	0																																
2255	17	IL	89	424246	0500000US17089	17089	KANE	6	1347216399	10775726	5151884	-9843830	ILKANE	5	5	1	1	0	0	4	4	0	0	0	0	0	0	0	0	0	0	0																																
2991	17	IL	91	424247	0500000US17091	17091	KANKAKEE	6	1752310523	12413735	5032697	-9780727	ILKANKAKEE	2	2	0	0	0	0	1	1	0	0	0	1	1	0	0	0	0	0	0																																
2165	17	IL	93	424248	0500000US17093	17093	KENDALL	6	829532937	5123221	5099860	-9843853	ILKENDALL	1	1	1	1	0	0	0	0	0	0	0	0	0	0	0	0	0	0	0																																
1450	17	IL	95	424249	0500000US17095	17095	KNOX	6	1855506548	8834348	5002342	-10042494	ILKNOX	3	3	1	1	0	0	1	1	0	0	0	1	1	0	0	0	0	0	0																																
561	17	IL	97	1784796	0500000US17097	17097	LAKE	6	1149636500	2394478200	5209579	-9796519	ILLAKE	35	34	10	10	0	0	24	24	0	0	0	0	0	0	0	0	0	0	0																																
3033	17	IL	99	422247	0500000US17099	17099	LASALLE	6	2939990002	33693286	5063312	-9894736	ILLASALLE	3	3	3	3	0	0	0	0	0	0	0	0	0	0	0	0	0	0	0																																
1451	17	IL	101	424252	0500000US17101	17101	LAWRENCE	6	963936864	5077778	4681658	-9765693	ILLAWRENCE	2	2	0	0	0	0	1	1	0	0	0	1	1	0	0	0	0	0	0																																
2309	17	IL	103	424253	0500000US17103	17103	LEE	6	1877371253	10599322	5123063	-9940873	ILLEE	0	0	0	0	0	0	0	0	0	0	0	0	0	0	0	0	0	0	0																																
3063	17	IL	105	424254	0500000US17105	17105	LIVINGSTON	6	2704539026	4401355	4996418	-9858210	ILLIVINGSTON	0	0	0	0	0	0	0	0	0	0	0	0	0	0	0	0	0	0	0																																
2412	17	IL	107	424255	0500000US17107	17107	LOGAN	6	1600758860	2252736	4884099	-9948353	ILLOGAN	0	0	0	0	0	0	0	0	0	0	0	0	0	0	0	0	0	0	0																																
2772	17	IL	115	424256	0500000US17115	17115	MACON	6	1503973502	13409564	4845655	-9903159	ILMACON	2	2	1	1	0	0	1	1	0	0	0	0	0	0	0	0	0	0	0																																
2212	17	IL	117	424257	0500000US17117	17117	MACOUPIN	6	2234949669	12255611	4759198	-10010342	ILMACOUPIN	0	0	0	0	0	0	0	0	0	0	0	0	0	0	0	0	0	0	0																																
1430	17	IL	119	424258	0500000US17119	17119	MADISON	6	1853742063	64302910	4697362	-10008198	ILMADISON	0	0	0	0	0	0	0	0	0	0	0	0	0	0	0	0	0	0	0																																
2745	17	IL	121	424259	0500000US17121	17121	MARION	6	1482442355	9487928	4671633	-9898415	ILMARION	0	0	0	0	0	0	0	0	0	0	0	0	0	0	0	0	0	0	0																																
2213	17	IL	123	424260	0500000US17123	17123	MARSHALL	6	1001787870	30368315	5017246	-9945818	ILMARSHALL	0	0	0	0	0	0	0	0	0	0	0	0	0	0	0	0	0	0	0																																
114	17	IL	125	424261	0500000US17125	17125	MASON	6	1396619096	62745252	4900858	-10009478	ILMASON	0	0	0	0	0	0	0	0	0	0	0	0	0	0	0	0	0	0	0																																
2214	17	IL	127	1784730	0500000US17127	17127	MASSAC	6	614390802	11904133	4469684	-9874906	ILMASSAC	0	0	0	0	0	0	0	0	0	0	0	0	0	0	0	0	0	0	0																																
113	17	IL	109	1784729	0500000US17109	17109	MCDONOUGH	6	1526558088	2012555	4932492	-10094219	ILMCDONOUGH	0	0	0	0	0	0	0	0	0	0	0	0	0	0	0	0	0	0	0																																
2319	17	IL	111	1784815	0500000US17111	17111	MCHENRY	6	1562336338	19832927	5209742	-9846471	ILMCHENRY	24	24	7	7	0	0	17	17	0	0	0	0	0	0	0	0	0	0	0																																
2172	17	IL	113	1784833	0500000US17113	17113	MCLEAN	6	3064861163	7562637	4937585	-9890434	ILMCLEAN	1	1	0	0	0	0	1	1	0	0	0	0	0	0	0	0	0	0	0																																
1094	17	IL	129	424266	0500000US17129	17129	MENARD	6	814389207	2641080	4869937	-9996731	ILMENARD	1	1	1	1	0	0	0	0	0	0	0	0	0	0	0	0	0	0	0																																
2258	17	IL	131	1784750	0500000US17131	17131	MERCER	6	1453500381	19409929	5042695	-10101296	ILMERCER	1	1	1	1	0	0	0	0	0	0	0	0	0	0	0	0	0	0	0																																
2444	17	IL	133	1784865	0500000US17133	17133	MONROE	6	997188933	33718659	4618874	-10038503	ILMONROE	1	1	0	0	0	0	1	1	0	0	0	0	0	0	0	0	0	0	0																																
3103	17	IL	135	1784866	0500000US17135	17135	MONTGOMERY	6	1822539613	15512963	4754868	-9960748	ILMONTGOMERY	0	0	0	0	0	0	0	0	0	0	0	0	0	0	0	0	0	0	0																																
2267	17	IL	137	424270	0500000US17137	17137	MORGAN	6	1473194865	9064992	4824728	-10041193	ILMORGAN	0	0	0	0	0	0	0	0	0	0	0	0	0	0	0	0	0	0	0																																
1431	17	IL	139	1784885	0500000US17139	17139	MOULTRIE	6	870088913	22102476	4813994	-9865059	ILMOULTRIE	1	1	0	0	0	0	1	1	0	0	0	0	0	0	0	0	0	0	0																																
2320	17	IL	141	1784894	0500000US17141	17141	OGLE	6	1964706940	11425029	5167395	-9943136	ILOGLE	0	0	0	0	0	0	0	0	0	0	0	0	0	0	0	0	0	0	0																																
1432	17	IL	143	1784920	0500000US17143	17143	PEORIA	6	1603693533	29505061	4981176	-9992031	ILPEORIA	111	110	107	107	0	0	3	2	0	0	1	0	0	0	0	0	0	0	0																																
2160	17	IL	145	1784940	0500000US17145	17145	PERRY	6	1144186123	13416186	4591283	-9948287	ILPERRY	0	0	0	0	0	0	0	0	0	0	0	0	0	0	0	0	0	0	0																																
562	17	IL	147	424275	0500000US17147	17147	PIATT	6	1137445095	756346	4867501	-9861913	ILPIATT	0	0	0	0	0	0	0	0	0	0	0	0	0	0	0	0	0	0	0																																
1455	17	IL	149	1784941	0500000US17149	17149	PIKE	6	2153317672	45283711	4811277	-10117421	ILPIKE	0	0	0	0	0	0	0	0	0	0	0	0	0	0	0	0	0	0	0																																
2268	17	IL	151	424277	0500000US17151	17151	POPE	6	955109670	14328523	4496833	-9858626	ILPOPE	0	0	0	0	0	0	0	0	0	0	0	0	0	0	0	0	0	0	0																																
115	17	IL	153	1784966	0500000US17153	17153	PULASKI	6	515887464	10473563	4470231	-9921522	ILPULASKI	0	0	0	0	0	0	0	0	0	0	0	0	0	0	0	0	0	0	0																																
2948	17	IL	155	424279	0500000US17155	17155	PUTNAM	6	414813859	31243032	5042557	-9939254	ILPUTNAM	4	4	0	0	0	0	0	0	0	0	0	4	1	0	0	3	0	0	0																																
2161	17	IL	157	1784967	0500000US17157	17157	RANDOLPH	6	1490546070	56207428	4586821	-9999312	ILRANDOLPH	1	1	0	0	0	0	1	1	0	0	0	0	0	0	0	0	0	0	0																																
1456	17	IL	159	424281	0500000US17159	17159	RICHLAND	6	932444608	4863725	4680576	-9805590	ILRICHLAND	0	0	0	0	0	0	0	0	0	0	0	0	0	0	0	0	0	0	0																																
1176	17	IL	161	424282	0500000US17161	17161	ROCK ISLAND	6	1107115476	61715046	5081559	-10081879	ILROCK ISLAND	0	0	0	0	0	0	0	0	0	0	0	0	0	0	0	0	0	0	0																																
2269	17	IL	165	424283	0500000US17165	17165	SALINE	6	983746632	18008533	4544641	-9856317	ILSALINE	0	0	0	0	0	0	0	0	0	0	0	0	0	0	0	0	0	0	0																																
2041	17	IL	167	1785010	0500000US17167	17167	SANGAMON	6	2248891492	22577723	4830904	-9980770	ILSANGAMON	7	7	1	1	0	0	6	6	0	0	0	0	0	0	0	0	0	0	0																																
3203	17	IL	169	1785037	0500000US17169	17169	SCHUYLER	6	1132531696	10511619	4888950	-10087230	ILSCHUYLER	0	0	0	0	0	0	0	0	0	0	0	0	0	0	0	0	0	0	0																																
2313	17	IL	171	424286	0500000US17171	17171	SCOTT	6	649861236	4812706	4814377	-10071601	ILSCOTT	0	0	0	0	0	0	0	0	0	0	0	0	0	0	0	0	0	0	0																																
3028	17	IL	173	1785051	0500000US17173	17173	SHELBY	6	1964598159	24693146	4777893	-9885798	ILSHELBY	2	2	0	0	0	0	2	2	0	0	0	0	0	0	0	0	0	0	0																																
3034	17	IL	163	1784987	0500000US17163	17163	ST. CLAIR	6	1703639689	42092622	4646117	-10010790	ILST. CLAIR	1	1	0	0	0	0	1	1	0	0	0	0	0	0	0	0	0	0	0																																
563	17	IL	175	424288	0500000US17175	17175	STARK	6	746121490	708705	5026134	-9996211	ILSTARK	0	0	0	0	0	0	0	0	0	0	0	0	0	0	0	0	0	0	0																																
1438	17	IL	177	1785076	0500000US17177	17177	STEPHENSON	6	1462175612	1385929	5213839	-9981169	ILSTEPHENSON	1	1	0	0	0	0	1	1	0	0	0	0	0	0	0	0	0	0	0																																
2209	17	IL	179	1785094	0500000US17179	17179	TAZEWELL	6	1675426062	28621008	4940010	-9964585	ILTAZEWELL	2	2	0	0	0	0	2	2	0	0	0	0	0	0	0	0	0	0	0																																
2210	17	IL	181	1785113	0500000US17181	17181	UNION	6	1070855938	22502264	4505012	-9935835	ILUNION	3	3	0	0	0	0	0	0	0	0	0	3	3	0	0	0	0	0	0																																
1439	17	IL	183	1785114	0500000US17183	17183	VERMILION	6	2326763524	7534491	4892735	-9766374	ILVERMILION	0	0	0	0	0	0	0	0	0	0	0	0	0	0	0	0	0	0	0																																
564	17	IL	185	424293	0500000US17185	17185	WABASH	6	578224627	11012015	4642648	-9778801	ILWABASH	0	0	0	0	0	0	0	0	0	0	0	0	0	0	0	0	0	0	0																																
1440	17	IL	187	1785134	0500000US17187	17187	WARREN	6	1404823489	1674135	4990120	-10087216	ILWARREN	0	0	0	0	0	0	0	0	0	0	0	0	0	0	0	0	0	0	0																																
565	17	IL	189	1785150	0500000US17189	17189	WASHINGTON	6	1457058109	3454759	4629314	-9953123	ILWASHINGTON	0	0	0	0	0	0	0	0	0	0	0	0	0	0	0	0	0	0	0																																
2445	17	IL	191	424296	0500000US17191	17191	WAYNE	6	1848769743	4331009	4640318	-9843496	ILWAYNE	1	1	1	1	0	0	0	0	0	0	0	0	0	0	0	0	0	0	0																																
3079	17	IL	193	424297	0500000US17193	17193	WHITE	6	1281439560	18374883	4591811	-9816101	ILWHITE	0	0	0	0	0	0	0	0	0	0	0	0	0	0	0	0	0	0	0																																
3160	17	IL	195	1785167	0500000US17195	17195	WHITESIDE	6	1772198882	31796423	5124573	-10009192	ILWHITESIDE	1	1	1	1	0	0	0	0	0	0	0	0	0	0	0	0	0	0	0																																
1225	17	IL	197	1785190	0500000US17197	17197	WILL	6	2167651293	31842428	5078259	-9793739	ILWILL	12	12	1	1	0	0	11	11	0	0	0	0	0	0	0	0	0	0	0																																
2321	17	IL	199	1785215	0500000US17199	17199	WILLIAMSON	6	1088248005	62617689	4541406	-9899633	ILWILLIAMSON	1	1	0	0	0	0	1	1	0	0	0	0	0	0	0	0	0	0	0																																
2211	17	IL	201	1785216	0500000US17201	17201	WINNEBAGO	6	1329696036	15107670	5211515	-9925343	ILWINNEBAGO	10	10	4	4	0	0	6	6	0	0	0	0	0	0	0	0	0	0	0																																
1441	17	IL	203	1785231	0500000US17203	17203	WOODFORD	6	1367025003	38410923	4981179	-9930941	ILWOODFORD	1	1	0	0	0	0	1	1	0	0	0	0	0	0	0	0	0	0	0																																
2322	18	IN	1	450401	0500000US18001	18001	ADAMS	6	878079482	2429955	4974928	-9455100	INADAMS	0	0	0	0	0	0	0	0	0	0	0	0	0	0	0	0	0	0	0																																
116	18	IN	3	450402	0500000US18003	18003	ALLEN	6	1702454351	6999604	5025788	-9469566	INALLEN	10	10	0	0	0	0	10	10	0	0	0	0	0	0	0	0	0	0	0																																
2323	18	IN	5	451683	0500000US18005	18005	BARTHOLOMEW	6	1053850605	6814131	4751239	-9562074	INBARTHOLOMEW	12	12	4	4	0	0	6	6	0	0	0	2	2	0	0	0	0	0	0																																
1462	18	IN	7	450403	0500000US18007	18007	BENTON	6	1052616452	236033	4954455	-9719409	INBENTON	0	0	0	0	0	0	0	0	0	0	0	0	0	0	0	0	0	0	0																																
566	18	IN	9	450404	0500000US18009	18009	BLACKFORD	6	427554634	1303566	4935020	-9498316	INBLACKFORD	0	0	0	0	0	0	0	0	0	0	0	0	0	0	0	0	0	0	0																																
2152	18	IN	11	450405	0500000US18011	18011	BOONE	6	1095336141	877936	4873344	-9625652	INBOONE	2	2	1	1	0	0	1	1	0	0	0	0	0	0	0	0	0	0	0																																
3037	18	IN	13	451684	0500000US18013	18013	BROWN	6	808043861	12025993	4749841	-9598788	INBROWN	10	10	0	0	0	0	5	5	0	0	0	5	4	0	0	1	0	0	0																																
2446	18	IN	15	450406	0500000US18015	18015	CARROLL	6	964066240	7227489	4951027	-9636208	INCARROLL	1	1	0	0	0	0	1	1	0	0	0	0	0	0	0	0	0	0	0																																
976	18	IN	17	450339	0500000US18017	18017	CASS	6	1067475977	6974424	4977261	-9611997	INCASS	4	4	3	3	0	0	0	0	0	0	0	1	1	0	0	0	0	0	0																																
2109	18	IN	19	450340	0500000US18019	18019	CLARK	6	965626378	9244303	4647093	-9540888	INCLARK	0	0	0	0	0	0	0	0	0	0	0	0	0	0	0	0	0	0	0																																
2153	18	IN	21	450341	0500000US18021	18021	CLAY	6	926109960	7118039	4778133	-9697679	INCLAY	1	1	0	0	0	0	0	0	0	0	0	0	0	0	0	0	0	0	0																																
1463	18	IN	23	450342	0500000US18023	18023	CLINTON	6	1049119210	461117	4909898	-9626370	INCLINTON	0	0	0	0	0	0	0	0	0	0	0	0	0	0	0	0	0	0	0																																
3161	18	IN	25	451674	0500000US18025	18025	CRAWFORD	6	791601708	7974816	4620825	-9623763	INCRAWFORD	3	3	0	0	0	0	0	0	0	0	0	3	3	0	0	0	0	0	0																																
1084	18	IN	27	450343	0500000US18027	18027	DAVIESS	6	1112370958	19127827	4679172	-9692814	INDAVIESS	0	0	0	0	0	0	0	0	0	0	0	0	0	0	0	0	0	0	0																																
2110	18	IN	29	450344	0500000US18029	18029	DEARBORN	6	790034484	6167882	4742523	-9459183	INDEARBORN	0	0	0	0	0	0	0	0	0	0	0	0	0	0	0	0	0	0	0																																
2154	18	IN	31	450345	0500000US18031	18031	DECATUR	6	964946206	1955471	4765765	-9517935	INDECATUR	0	0	0	0	0	0	0	0	0	0	0	0	0	0	0	0	0	0	0																																
1464	18	IN	33	450346	0500000US18033	18033	DEKALB	6	939732061	2657419	5071180	-9462053	INDEKALB	0	0	0	0	0	0	0	0	0	0	0	0	0	0	0	0	0	0	0																																
2155	18	IN	35	450347	0500000US18035	18035	DELAWARE	6	1015607220	9792807	4899089	-9506340	INDELAWARE	0	0	0	0	0	0	0	0	0	0	0	0	0	0	0	0	0	0	0																																
1465	18	IN	37	451675	0500000US18037	18037	DUBOIS	6	1106624776	20884565	4631036	-9671414	INDUBOIS	2	2	0	0	0	0	0	0	0	0	0	1	0	0	0	1	0	0	0																																
2156	18	IN	39	450348	0500000US18039	18039	ELKHART	6	1199614702	12423390	5100890	-9557752	INELKHART	2	2	0	0	0	0	2	2	0	0	0	0	0	0	0	0	0	0	0																																
1466	18	IN	41	450349	0500000US18041	18041	FAYETTE	6	556901540	366408	4813784	-9482059	INFAYETTE	0	0	0	0	0	0	0	0	0	0	0	0	0	0	0	0	0	0	0																																
2479	18	IN	43	450350	0500000US18043	18043	FLOYD	6	383288360	2645487	4624603	-9563114	INFLOYD	10	10	2	2	0	0	4	4	0	0	0	4	1	0	0	3	0	0	0																																
1981	18	IN	45	450351	0500000US18045	18045	FOUNTAIN	6	1024769250	5734092	4883560	-9711728	INFOUNTAIN	1	1	0	0	0	0	1	1	0	0	0	0	0	0	0	0	0	0	0																																
3115	18	IN	47	450352	0500000US18047	18047	FRANKLIN	6	995670496	17143494	4781286	-9468851	INFRANKLIN	2	2	0	0	0	0	2	2	0	0	0	0	0	0	0	0	0	0	0																																
2077	18	IN	49	450353	0500000US18049	18049	FULTON	6	954118209	7454415	5019290	-9602812	INFULTON	1	1	0	0	0	0	1	1	0	0	0	0	0	0	0	0	0	0	0																																
117	18	IN	51	450354	0500000US18051	18051	GIBSON	6	1262606257	30223914	4623597	-9749870	INGIBSON	0	0	0	0	0	0	0	0	0	0	0	0	0	0	0	0	0	0	0																																
567	18	IN	53	450355	0500000US18053	18053	GRANT	6	1072452767	2133507	4941203	-9535039	INGRANT	0	0	0	0	0	0	0	0	0	0	0	0	0	0	0	0	0	0	0																																
2192	18	IN	55	451676	0500000US18055	18055	GREENE	6	1405093029	8826699	4726899	-9680572	INGREENE	33	33	0	0	0	0	23	21	0	0	2	10	10	0	0	0	0	0	0																																
3038	18	IN	57	450356	0500000US18057	18057	HAMILTON	6	1021224501	21082234	4876503	-9579268	INHAMILTON	0	0	0	0	0	0	0	0	0	0	0	0	0	0	0	0	0	0	0																																
2193	18	IN	59	450357	0500000US18059	18059	HANCOCK	6	792580849	2610512	4840350	-9548232	INHANCOCK	0	0	0	0	0	0	0	0	0	0	0	0	0	0	0	0	0	0	0																																
118	18	IN	61	451677	0500000US18061	18061	HARRISON	6	1254889453	5193189	4607084	-9585890	INHARRISON	1	1	0	0	0	0	0	0	0	0	0	1	0	0	0	1	0	0	0																																
2203	18	IN	63	450358	0500000US18063	18063	HENDRICKS	6	1053848884	4881142	4832531	-9630245	INHENDRICKS	6	4	0	0	0	0	3	3	0	0	0	1	1	0	0	0	0	0	0																																
1292	18	IN	65	450359	0500000US18065	18065	HENRY	6	1014954779	7655158	4855952	-9506285	INHENRY	0	0	0	0	0	0	0	0	0	0	0	0	0	0	0	0	0	0	0																																
1467	18	IN	67	450360	0500000US18067	18067	HOWARD	6	758858972	2394185	4936477	-9586496	INHOWARD	0	0	0	0	0	0	0	0	0	0	0	0	0	0	0	0	0	0	0																																
568	18	IN	69	450361	0500000US18069	18069	HUNTINGTON	6	991054480	13135918	4987218	-9516495	INHUNTINGTON	0	0	0	0	0	0	0	0	0	0	0	0	0	0	0	0	0	0	0																																
119	18	IN	71	451678	0500000US18071	18071	JACKSON	6	1319119300	11910481	4708297	-9577655	INJACKSON	17	17	2	2	0	0	3	3	0	0	0	11	11	0	0	0	0	0	0																																
1177	18	IN	73	450494	0500000US18073	18073	JASPER	6	1449431947	4560470	5015797	-9697719	INJASPER	13	12	4	4	0	0	7	7	0	0	0	1	1	0	0	0	0	0	0																																
2204	18	IN	75	450362	0500000US18075	18075	JAY	6	994310101	458556	4929809	-9462791	INJAY	0	0	0	0	0	0	0	0	0	0	0	0	0	0	0	0	0	0	0																																
2784	18	IN	77	450363	0500000US18077	18077	JEFFERSON	6	934033344	5844616	4691048	-9510968	INJEFFERSON	5	5	0	0	0	0	1	1	0	0	0	4	4	0	0	0	0	0	0																																
2247	18	IN	79	450364	0500000US18079	18079	JENNINGS	6	975364209	4546213	4721254	-9532067	INJENNINGS	0	0	0	0	0	0	0	0	0	0	0	0	0	0	0	0	0	0	0																																
1468	18	IN	81	450365	0500000US18081	18081	JOHNSON	6	829909420	3525572	4792121	-9584787	INJOHNSON	6	6	2	2	0	0	4	3	0	0	1	0	0	0	0	0	0	0	0																																
569	18	IN	83	450366	0500000US18083	18083	KNOX	6	1336508529	20760770	4677276	-9731318	INKNOX	0	0	0	0	0	0	0	0	0	0	0	0	0	0	0	0	0	0	0																																
1469	18	IN	85	450367	0500000US18085	18085	KOSCIUSKO	6	1376372904	59498373	5048452	-9557971	INKOSCIUSKO	1	1	0	0	0	0	0	0	0	0	0	1	1	0	0	0	0	0	0																																
1470	18	IN	87	450368	0500000US18087	18087	LAGRANGE	6	983237254	18317909	5107611	-9509634	INLAGRANGE	0	0	0	0	0	0	0	0	0	0	0	0	0	0	0	0	0	0	0																																
3074	18	IN	89	450495	0500000US18089	18089	LAKE	6	1292119563	330902305	5074117	-9727330	INLAKE	12	12	0	0	0	0	6	6	0	0	0	6	5	0	0	1	0	0	0																																
2912	18	IN	91	450507	0500000US18091	18091	LAPORTE	6	1549659083	38675577	5093266	-9655842	INLAPORTE	3	3	2	2	0	0	1	1	0	0	0	0	0	0	0	0	0	0	0																																
1471	18	IN	93	451703	0500000US18093	18093	LAWRENCE	6	1163367147	7122898	4698967	-9627293	INLAWRENCE	3	3	0	0	0	0	0	0	0	0	0	3	3	0	0	0	0	0	0																																
1085	18	IN	95	450370	0500000US18095	18095	MADISON	6	1170457570	2559344	4889506	-9542235	INMADISON	1	1	0	0	0	0	1	1	0	0	0	0	0	0	0	0	0	0	0																																
1472	18	IN	97	450371	0500000US18097	18097	MARION	6	1026612130	17179347	4834294	-9588890	INMARION	5	5	0	0	0	0	5	5	0	0	0	0	0	0	0	0	0	0	0																																
1473	18	IN	99	450372	0500000US18099	18099	MARSHALL	6	1148993902	15834723	5060401	-9602616	INMARSHALL	2	2	0	0	0	0	2	2	0	0	0	0	0	0	0	0	0	0	0																																
3116	18	IN	101	451679	0500000US18101	18101	MARTIN	6	869615714	12033246	4679969	-9662872	INMARTIN	1	1	0	0	0	0	0	0	0	0	0	1	1	0	0	0	0	0	0																																
120	18	IN	103	450373	0500000US18103	18103	MIAMI	6	968246955	9184624	4978451	-9578493	INMIAMI	0	0	0	0	0	0	0	0	0	0	0	0	0	0	0	0	0	0	0																																
1474	18	IN	105	451680	0500000US18105	18105	MONROE	6	1021811645	43504254	4744780	-9631713	INMONROE	16	16	1	1	0	0	6	6	0	0	0	8	5	0	0	3	0	0	0																																
1095	18	IN	107	450374	0500000US18107	18107	MONTGOMERY	6	1306954200	2144021	4871845	-9672919	INMONTGOMERY	0	0	0	0	0	0	0	0	0	0	0	0	0	0	0	0	0	0	0																																
1475	18	IN	109	450375	0500000US18109	18109	MORGAN	6	1046324519	14089948	4790909	-9623150	INMORGAN	3	3	1	1	0	0	2	2	0	0	0	0	0	0	0	0	0	0	0																																
1476	18	IN	111	450376	0500000US18111	18111	NEWTON	6	1040539917	4349506	5005886	-9729055	INNEWTON	1	1	1	1	0	0	0	0	0	0	0	0	0	0	0	0	0	0	0																																
1477	18	IN	113	450377	0500000US18113	18113	NOBLE	6	1064072501	17073555	5071333	-9508634	INNOBLE	4	4	0	0	0	0	4	4	0	0	0	0	0	0	0	0	0	0	0																																
3080	18	IN	115	450378	0500000US18115	18115	OHIO	6	223101879	3352213	4714521	-9458270	INOHIO	0	0	0	0	0	0	0	0	0	0	0	0	0	0	0	0	0	0	0																																
1478	18	IN	117	451681	0500000US18117	18117	ORANGE	6	1031818419	25393791	4656268	-9628585	INORANGE	0	0	0	0	0	0	0	0	0	0	0	0	0	0	0	0	0	0	0																																
2773	18	IN	119	450379	0500000US18119	18119	OWEN	6	997921791	6541718	4766604	-9666718	INOWEN	1	1	1	1	0	0	0	0	0	0	0	0	0	0	0	0	0	0	0																																
1479	18	IN	121	450380	0500000US18121	18121	PARKE	6	1151747431	13683945	4833132	-9707772	INPARKE	1	1	0	0	0	0	1	1	0	0	0	0	0	0	0	0	0	0	0																																
121	18	IN	123	451682	0500000US18123	18123	PERRY	6	988668629	11817654	4590713	-9644501	INPERRY	15	15	0	0	0	0	3	3	0	0	0	11	10	0	0	1	0	0	0																																
1096	18	IN	125	450381	0500000US18125	18125	PIKE	6	865686068	17743893	4635938	-9710643	INPIKE	0	0	0	0	0	0	0	0	0	0	0	0	0	0	0	0	0	0	0																																
2248	18	IN	127	450382	0500000US18127	18127	PORTER	6	1082777920	268688087	5080561	-9692283	INPORTER	13	13	6	6	0	0	7	7	0	0	0	0	0	0	0	0	0	0	0																																
3132	18	IN	129	450383	0500000US18129	18129	POSEY	6	1060787801	25259380	4582549	-9781458	INPOSEY	0	0	0	0	0	0	0	0	0	0	0	0	0	0	0	0	0	0	0																																
122	18	IN	131	446852	0500000US18131	18131	PULASKI	6	1123146088	2291536	5018536	-9651265	INPULASKI	0	0	0	0	0	0	0	0	0	0	0	0	0	0	0	0	0	0	0																																
1982	18	IN	133	450384	0500000US18133	18133	PUTNAM	6	1244585902	5585892	4817605	-9667541	INPUTNAM	1	1	1	1	0	0	0	0	0	0	0	0	0	0	0	0	0	0	0																																
2889	18	IN	135	446853	0500000US18135	18135	RANDOLPH	6	1171656633	2420286	4888894	-9463430	INRANDOLPH	0	0	0	0	0	0	0	0	0	0	0	0	0	0	0	0	0	0	0																																
2249	18	IN	137	450385	0500000US18137	18137	RIPLEY	6	1156236794	4237459	4736539	-9491359	INRIPLEY	1	1	0	0	0	0	0	0	0	0	0	1	1	0	0	0	0	0	0																																
1480	18	IN	139	446854	0500000US18139	18139	RUSH	6	1057035490	872270	4810899	-9514004	INRUSH	0	0	0	0	0	0	0	0	0	0	0	0	0	0	0	0	0	0	0																																
2016	18	IN	143	450386	0500000US18143	18143	SCOTT	6	493126045	6089001	4676672	-9545366	INSCOTT	0	0	0	0	0	0	0	0	0	0	0	0	0	0	0	0	0	0	0																																
1452	18	IN	145	450387	0500000US18145	18145	SHELBY	6	1064898914	4135270	4797001	-9550285	INSHELBY	1	1	0	0	0	0	0	0	0	0	0	1	1	0	0	0	0	0	0																																
1293	18	IN	147	450388	0500000US18147	18147	SPENCER	6	1027689680	11999892	4581459	-9685641	INSPENCER	1	1	1	1	0	0	0	0	0	0	0	0	0	0	0	0	0	0	0																																
2488	18	IN	141	452855	0500000US18141	18141	ST. JOSEPH	6	1185912669	9070408	5103754	-9605744	INST. JOSEPH	2	2	1	1	0	0	1	1	0	0	0	0	0	0	0	0	0	0	0																																
1453	18	IN	149	450389	0500000US18149	18149	STARKE	6	800657644	7951314	5053886	-9645566	INSTARKE	0	0	0	0	0	0	0	0	0	0	0	0	0	0	0	0	0	0	0																																
2259	18	IN	151	450390	0500000US18151	18151	STEUBEN	6	799725143	35458838	5107800	-9462252	INSTEUBEN	0	0	0	0	0	0	0	0	0	0	0	0	0	0	0	0	0	0	0																																
1454	18	IN	153	450391	0500000US18153	18153	SULLIVAN	6	1158058302	18096342	4734432	-9730973	INSULLIVAN	1	1	0	0	0	0	1	1	0	0	0	0	0	0	0	0	0	0	0																																
2301	18	IN	155	450392	0500000US18155	18155	SWITZERLAND	6	571509734	7193744	4696813	-9466270	INSWITZERLAND	0	0	0	0	0	0	0	0	0	0	0	0	0	0	0	0	0	0	0																																
3117	18	IN	157	450393	0500000US18157	18157	TIPPECANOE	6	1294484142	8910174	4922610	-9673003	INTIPPECANOE	4	4	1	1	0	0	2	2	0	0	0	1	1	0	0	0	0	0	0																																
977	18	IN	159	450394	0500000US18159	18159	TIPTON	6	674797598	68028	4911299	-9579248	INTIPTON	1	1	0	0	0	0	1	1	0	0	0	0	0	0	0	0	0	0	0																																
570	18	IN	161	450395	0500000US18161	18161	UNION	6	417568568	10238515	4811694	-9453823	INUNION	0	0	0	0	0	0	0	0	0	0	0	0	0	0	0	0	0	0	0																																
1487	18	IN	163	450396	0500000US18163	18163	VANDERBURGH	6	605227462	7655294	4583015	-9750009	INVANDERBURGH	3	3	0	0	0	0	2	2	0	0	0	1	1	0	0	0	0	0	0																																
2026	18	IN	165	450397	0500000US18165	18165	VERMILLION	6	665311752	7904759	4844790	-9736447	INVERMILLION	0	0	0	0	0	0	0	0	0	0	0	0	0	0	0	0	0	0	0																																
2489	18	IN	167	450398	0500000US18167	18167	VIGO	6	1044993095	18068475	4783582	-9728199	INVIGO	1	1	0	0	0	0	1	1	0	0	0	0	0	0	0	0	0	0	0																																
3075	18	IN	169	450399	0500000US18169	18169	WABASH	6	1068206218	22115988	4989644	-9550544	INWABASH	0	0	0	0	0	0	0	0	0	0	0	0	0	0	0	0	0	0	0																																
2059	18	IN	171	450400	0500000US18171	18171	WARREN	6	944520564	4466121	4916511	-9724117	INWARREN	1	1	0	0	0	0	1	1	0	0	0	0	0	0	0	0	0	0	0																																
3204	18	IN	173	450335	0500000US18173	18173	WARRICK	6	996664714	16155578	4592484	-9715081	INWARRICK	0	0	0	0	0	0	0	0	0	0	0	0	0	0	0	0	0	0	0																																
571	18	IN	175	451665	0500000US18175	18175	WASHINGTON	6	1330542464	7441979	4664561	-9585197	INWASHINGTON	0	0	0	0	0	0	0	0	0	0	0	0	0	0	0	0	0	0	0																																
2949	18	IN	177	450336	0500000US18177	18177	WAYNE	6	1040508998	6732251	4846275	-9463251	INWAYNE	1	1	0	0	0	0	1	1	0	0	0	0	0	0	0	0	0	0	0																																
123	18	IN	179	450337	0500000US18179	18179	WELLS	6	953341274	5596377	4972514	-9486776	INWELLS	0	0	0	0	0	0	0	0	0	0	0	0	0	0	0	0	0	0	0																																
2302	18	IN	181	450338	0500000US18181	18181	WHITE	6	1308269853	9203227	4975532	-9669813	INWHITE	0	0	0	0	0	0	0	0	0	0	0	0	0	0	0	0	0	0	0																																
1488	18	IN	183	450369	0500000US18183	18183	WHITLEY	6	869120483	6073937	5032943	-9518386	INWHITLEY	1	1	1	1	0	0	0	0	0	0	0	0	0	0	0	0	0	0	0																																
2303	19	IA	1	465190	0500000US19001	19001	ADAIR	6	1474404199	2597996	5061283	-10516460	IAADAIR	0	0	0	0	0	0	0	0	0	0	0	0	0	0	0	0	0	0	0																																
3118	19	IA	3	465191	0500000US19003	19003	ADAMS	6	1096700779	5353407	5016635	-10541864	IAADAMS	0	0	0	0	0	0	0	0	0	0	0	0	0	0	0	0	0	0	0																																
2069	19	IA	5	465192	0500000US19005	19005	ALLAMAKEE	6	1655214176	50995532	5355395	-10172161	IAALLAMAKEE	5	5	0	0	0	0	5	5	0	0	0	0	0	0	0	0	0	0	0																																
2314	19	IA	7	465193	0500000US19007	19007	APPANOOSE	6	1287983075	49083874	4974560	-10338088	IAAPPANOOSE	0	0	0	0	0	0	0	0	0	0	0	0	0	0	0	0	0	0	0																																
1489	19	IA	9	465194	0500000US19009	19009	AUDUBON	6	1147264555	1152260	5113888	-10564870	IAAUDUBON	0	0	0	0	0	0	0	0	0	0	0	0	0	0	0	0	0	0	0																																
2371	19	IA	11	465195	0500000US19011	19011	BENTON	6	1855117318	5760770	5173056	-10248708	IABENTON	0	0	0	0	0	0	0	0	0	0	0	0	0	0	0	0	0	0	0																																
1490	19	IA	13	465196	0500000US19013	19013	BLACK HAWK	6	1465369216	17862718	5231695	-10275773	IABLACK HAWK	3	2	0	0	0	0	2	2	0	0	0	0	0	0	0	0	0	0	0																																
572	19	IA	15	465197	0500000US19015	19015	BOONE	6	1480363619	5358112	5166496	-10456428	IABOONE	0	0	0	0	0	0	0	0	0	0	0	0	0	0	0	0	0	0	0																																
2315	19	IA	17	465198	0500000US19017	19017	BREMER	6	1127885472	10166563	5277745	-10276798	IABREMER	0	0	0	0	0	0	0	0	0	0	0	0	0	0	0	0	0	0	0																																
1491	19	IA	19	465199	0500000US19019	19019	BUCHANAN	6	1478934777	5427666	5231800	-10223342	IABUCHANAN	1	1	1	1	0	0	0	0	0	0	0	0	0	0	0	0	0	0	0																																
2140	19	IA	21	465200	0500000US19021	19021	BUENA VISTA	6	1488989045	13791664	5271835	-10592176	IABUENA VISTA	0	0	0	0	0	0	0	0	0	0	0	0	0	0	0	0	0	0	0																																
3076	19	IA	23	465201	0500000US19023	19023	BUTLER	6	1502536078	4209735	5271240	-10329356	IABUTLER	0	0	0	0	0	0	0	0	0	0	0	0	0	0	0	0	0	0	0																																
2141	19	IA	25	465202	0500000US19025	19025	CALHOUN	6	1475894623	5873828	5218891	-10535325	IACALHOUN	0	0	0	0	0	0	0	0	0	0	0	0	0	0	0	0	0	0	0																																
2142	19	IA	27	465203	0500000US19027	19027	CARROLL	6	1474835092	2145349	5166440	-10559830	IACARROLL	0	0	0	0	0	0	0	0	0	0	0	0	0	0	0	0	0	0	0																																
124	19	IA	29	465204	0500000US19029	19029	CASS	6	1461450798	1758815	5061397	-10567318	IACASS	0	0	0	0	0	0	0	0	0	0	0	0	0	0	0	0	0	0	0																																
2950	19	IA	31	465205	0500000US19031	19031	CEDAR	6	1500730782	6385832	5126969	-10144816	IACEDAR	0	0	0	0	0	0	0	0	0	0	0	0	0	0	0	0	0	0	0																																
2954	19	IA	33	465206	0500000US19033	19033	CERRO GORDO	6	1471881731	17668265	5324432	-10381747	IACERRO GORDO	4	4	0	0	0	0	4	4	0	0	0	0	0	0	0	0	0	0	0																																
2143	19	IA	35	465207	0500000US19035	19035	CHEROKEE	6	1494180444	423160	5271854	-10644794	IACHEROKEE	0	0	0	0	0	0	0	0	0	0	0	0	0	0	0	0	0	0	0																																
2372	19	IA	37	465208	0500000US19037	19037	CHICKASAW	6	1306338760	3309323	5321145	-10276757	IACHICKASAW	0	0	0	0	0	0	0	0	0	0	0	0	0	0	0	0	0	0	0																																
1492	19	IA	39	465209	0500000US19039	19039	CLARKE	6	1116716129	1524746	5016642	-10440116	IACLARKE	1	1	0	0	0	0	1	1	0	0	0	0	0	0	0	0	0	0	0																																
2144	19	IA	41	465625	0500000US19041	19041	CLAY	6	1469139466	13866649	5324585	-10592154	IACLAY	0	0	0	0	0	0	0	0	0	0	0	0	0	0	0	0	0	0	0																																
1493	19	IA	43	465210	0500000US19043	19043	CLAYTON	6	2016303675	36687945	5288426	-10168091	IACLAYTON	0	0	0	0	0	0	0	0	0	0	0	0	0	0	0	0	0	0	0																																
936	19	IA	45	465211	0500000US19045	19045	CLINTON	6	1799830899	39514681	5145739	-10077973	IACLINTON	0	0	0	0	0	0	0	0	0	0	0	0	0	0	0	0	0	0	0																																
2785	19	IA	47	465212	0500000US19047	19047	CRAWFORD	6	1849742884	2194272	5166590	-10617874	IACRAWFORD	0	0	0	0	0	0	0	0	0	0	0	0	0	0	0	0	0	0	0																																
2145	19	IA	49	465213	0500000US19049	19049	DALLAS	6	1523954917	8537451	5113932	-10468458	IADALLAS	4	4	0	0	0	0	3	3	0	0	0	1	1	0	0	0	0	0	0																																
2234	19	IA	51	465214	0500000US19051	19051	DAVIS	6	1300661856	6904096	4975223	-10287002	IADAVIS	0	0	0	0	0	0	0	0	0	0	0	0	0	0	0	0	0	0	0																																
1494	19	IA	53	465215	0500000US19053	19053	DECATUR	6	1377567314	4140764	4973757	-10440241	IADECATUR	0	0	0	0	0	0	0	0	0	0	0	0	0	0	0	0	0	0	0																																
2235	19	IA	55	465216	0500000US19055	19055	DELAWARE	6	1496381672	3082462	5231863	-10170967	IADELAWARE	0	0	0	0	0	0	0	0	0	0	0	0	0	0	0	0	0	0	0																																
3133	19	IA	57	465217	0500000US19057	19057	DES MOINES	6	1077714767	35334208	5001048	-10150271	IADES MOINES	0	0	0	0	0	0	0	0	0	0	0	0	0	0	0	0	0	0	0																																
573	19	IA	59	465218	0500000US19059	19059	DICKINSON	6	985764405	60490791	5369690	-10592148	IADICKINSON	0	0	0	0	0	0	0	0	0	0	0	0	0	0	0	0	0	0	0																																
2138	19	IA	61	465219	0500000US19061	19061	DUBUQUE	6	1575488093	21138791	5231504	-10116992	IADUBUQUE	4	4	4	4	0	0	0	0	0	0	0	0	0	0	0	0	0	0	0																																
1495	19	IA	63	465220	0500000US19063	19063	EMMET	6	1025328490	17196403	5369696	-10539554	IAEMMET	0	0	0	0	0	0	0	0	0	0	0	0	0	0	0	0	0	0	0																																
2236	19	IA	65	465221	0500000US19065	19065	FAYETTE	6	1892840962	1320705	5291142	-10224067	IAFAYETTE	0	0	0	0	0	0	0	0	0	0	0	0	0	0	0	0	0	0	0																																
1457	19	IA	67	465222	0500000US19067	19067	FLOYD	6	1296631080	1942548	5321128	-10329225	IAFLOYD	0	0	0	0	0	0	0	0	0	0	0	0	0	0	0	0	0	0	0																																
1178	19	IA	69	465223	0500000US19069	19069	FRANKLIN	6	1507301123	1428932	5271388	-10381931	IAFRANKLIN	0	0	0	0	0	0	0	0	0	0	0	0	0	0	0	0	0	0	0																																
3179	19	IA	71	465224	0500000US19071	19071	FREMONT	6	1323807065	14280096	4974911	-10642665	IAFREMONT	0	0	0	0	0	0	0	0	0	0	0	0	0	0	0	0	0	0	0																																
3077	19	IA	73	465225	0500000US19073	19073	GREENE	6	1475184067	4255701	5166445	-10508209	IAGREENE	0	0	0	0	0	0	0	0	0	0	0	0	0	0	0	0	0	0	0																																
2237	19	IA	75	465226	0500000US19075	19075	GRUNDY	6	1299797785	94406	5221399	-10329492	IAGRUNDY	0	0	0	0	0	0	0	0	0	0	0	0	0	0	0	0	0	0	0																																
2890	19	IA	77	465227	0500000US19077	19077	GUTHRIE	6	1529698836	6355533	5113761	-10519813	IAGUTHRIE	0	0	0	0	0	0	0	0	0	0	0	0	0	0	0	0	0	0	0																																
2238	19	IA	79	465228	0500000US19079	19079	HAMILTON	6	1493776461	1965341	5218676	-10431394	IAHAMILTON	0	0	0	0	0	0	0	0	0	0	0	0	0	0	0	0	0	0	0																																
1458	19	IA	81	465229	0500000US19081	19081	HANCOCK	6	1478895055	5265568	5324485	-10434452	IAHANCOCK	0	0	0	0	0	0	0	0	0	0	0	0	0	0	0	0	0	0	0																																
1562	19	IA	83	465230	0500000US19083	19083	HARDIN	6	1474507918	1773877	5218693	-10379476	IAHARDIN	0	0	0	0	0	0	0	0	0	0	0	0	0	0	0	0	0	0	0																																
2139	19	IA	85	465231	0500000US19085	19085	HARRISON	6	1804808356	12417698	5113628	-10666284	IAHARRISON	0	0	0	0	0	0	0	0	0	0	0	0	0	0	0	0	0	0	0																																
1459	19	IA	87	465232	0500000US19087	19087	HENRY	6	1124896598	5780301	5010601	-10190692	IAHENRY	0	0	0	0	0	0	0	0	0	0	0	0	0	0	0	0	0	0	0																																
1563	19	IA	89	465233	0500000US19089	19089	HOWARD	6	1225706340	927963	5366458	-10276704	IAHOWARD	0	0	0	0	0	0	0	0	0	0	0	0	0	0	0	0	0	0	0																																
2955	19	IA	91	465234	0500000US19091	19091	HUMBOLDT	6	1124996888	3376514	5278030	-10487094	IAHUMBOLDT	0	0	0	0	0	0	0	0	0	0	0	0	0	0	0	0	0	0	0																																
1573	19	IA	93	465235	0500000US19093	19093	IDA	6	1117599859	1406461	5219149	-10632518	IAIDA	0	0	0	0	0	0	0	0	0	0	0	0	0	0	0	0	0	0	0																																
2373	19	IA	95	465236	0500000US19095	19095	IOWA	6	1518916011	2686847	5114143	-10248685	IAIOWA	0	0	0	0	0	0	0	0	0	0	0	0	0	0	0	0	0	0	0																																
1460	19	IA	97	465237	0500000US19097	19097	JACKSON	6	1647332490	35141496	5186770	-10082684	IAJACKSON	1	1	0	0	0	0	1	1	0	0	0	0	0	0	0	0	0	0	0																																
1574	19	IA	99	465238	0500000US19099	19099	JASPER	6	1891773617	6565650	5114101	-10358698	IAJASPER	0	0	0	0	0	0	0	0	0	0	0	0	0	0	0	0	0	0	0																																
1461	19	IA	101	465239	0500000US19101	19101	JEFFERSON	6	1127979901	3523325	5017047	-10235704	IAJEFFERSON	1	1	1	1	0	0	0	0	0	0	0	0	0	0	0	0	0	0	0																																
1575	19	IA	103	465240	0500000US19103	19103	JOHNSON	6	1590340032	23610661	5111949	-10195542	IAJOHNSON	5	5	2	2	0	0	3	3	0	0	0	0	0	0	0	0	0	0	0																																
574	19	IA	105	465241	0500000US19105	19105	JONES	6	1490851949	3581462	5179193	-10144704	IAJONES	0	0	0	0	0	0	0	0	0	0	0	0	0	0	0	0	0	0	0																																
0	19	IA	107	465242	0500000US19107	19107	KEOKUK	6	1500067253	1929323	5062130	-10261279	IAKEOKUK	0	0	0	0	0	0	0	0	0	0	0	0	0	0	0	0	0	0	0																																
2951	19	IA	109	465243	0500000US19109	19109	KOSSUTH	6	2519361812	4125592	5343214	-10487044	IAKOSSUTH	0	0	0	0	0	0	0	0	0	0	0	0	0	0	0	0	0	0	0																																
1086	19	IA	111	465244	0500000US19111	19111	LEE	6	1340377291	55290807	4959716	-10183425	IALEE	0	0	0	0	0	0	0	0	0	0	0	0	0	0	0	0	0	0	0																																
1615	19	IA	113	465245	0500000US19113	19113	LINN	6	1856758893	19699801	5172866	-10196749	IALINN	6	6	2	2	0	0	3	3	0	0	0	1	1	0	0	0	0	0	0																																
3114	19	IA	115	465246	0500000US19115	19115	LOUISA	6	1040583090	40784329	5044653	-10158983	IALOUISA	0	0	0	0	0	0	0	0	0	0	0	0	0	0	0	0	0	0	0																																
1630	19	IA	117	465247	0500000US19117	19117	LUCAS	6	1115257644	9852833	5016699	-10389194	IALUCAS	2	2	0	0	0	0	2	2	0	0	0	0	0	0	0	0	0	0	0																																
2005	19	IA	119	465248	0500000US19119	19119	LYON	6	1522007072	334465	5370092	-10710075	IALYON	0	0	0	0	0	0	0	0	0	0	0	0	0	0	0	0	0	0	0																																
2798	19	IA	121	465249	0500000US19121	19121	MADISON	6	1452999203	2983840	5061280	-10465763	IAMADISON	1	1	0	0	0	0	0	0	0	0	0	1	1	0	0	0	0	0	0																																
2374	19	IA	123	465250	0500000US19123	19123	MAHASKA	6	1478527855	6564804	5061947	-10312739	IAMAHASKA	0	0	0	0	0	0	0	0	0	0	0	0	0	0	0	0	0	0	0																																
1500	19	IA	125	465251	0500000US19125	19125	MARION	6	1436124183	41487001	5061832	-10363783	IAMARION	1	1	0	0	0	0	0	0	0	0	0	1	1	0	0	0	0	0	0																																
1631	19	IA	127	465252	0500000US19127	19127	MARSHALL	6	1482776070	1803080	5166384	-10352578	IAMARSHALL	0	0	0	0	0	0	0	0	0	0	0	0	0	0	0	0	0	0	0																																
2084	19	IA	129	465253	0500000US19129	19129	MILLS	6	1132950323	8306492	5017292	-10644517	IAMILLS	0	0	0	0	0	0	0	0	0	0	0	0	0	0	0	0	0	0	0																																
1501	19	IA	131	465254	0500000US19131	19131	MITCHELL	6	1215049040	1118415	5366398	-10329226	IAMITCHELL	0	0	0	0	0	0	0	0	0	0	0	0	0	0	0	0	0	0	0																																
2015	19	IA	133	465255	0500000US19133	19133	MONONA	6	1797637874	12592242	5168755	-10682213	IAMONONA	0	0	0	0	0	0	0	0	0	0	0	0	0	0	0	0	0	0	0																																
1502	19	IA	135	465256	0500000US19135	19135	MONROE	6	1123317229	1522790	5016757	-10338127	IAMONROE	0	0	0	0	0	0	0	0	0	0	0	0	0	0	0	0	0	0	0																																
1632	19	IA	137	465257	0500000US19137	19137	MONTGOMERY	6	1098405722	2410445	5016809	-10592757	IAMONTGOMERY	0	0	0	0	0	0	0	0	0	0	0	0	0	0	0	0	0	0	0																																
1633	19	IA	139	465258	0500000US19139	19139	MUSCATINE	6	1132977193	30262373	5084002	-10142613	IAMUSCATINE	4	4	0	0	0	0	3	3	0	0	0	1	0	0	0	1	0	0	0																																
1503	19	IA	141	465259	0500000US19141	19141	O'BRIEN	6	1484154165	447448	5324768	-10644918	IAO'BRIEN	0	0	0	0	0	0	0	0	0	0	0	0	0	0	0	0	0	0	0																																
575	19	IA	143	465260	0500000US19143	19143	OSCEOLA	6	1032593860	1835265	5369793	-10644778	IAOSCEOLA	0	0	0	0	0	0	0	0	0	0	0	0	0	0	0	0	0	0	0																																
1504	19	IA	145	465261	0500000US19145	19145	PAGE	6	1385497544	1359120	4973969	-10592070	IAPAGE	0	0	0	0	0	0	0	0	0	0	0	0	0	0	0	0	0	0	0																																
1634	19	IA	147	465262	0500000US19147	19147	PALO ALTO	6	1460391660	14437623	5324512	-10539521	IAPALO ALTO	0	0	0	0	0	0	0	0	0	0	0	0	0	0	0	0	0	0	0																																
3047	19	IA	149	465263	0500000US19149	19149	PLYMOUTH	6	2234715192	2176851	5272184	-10710510	IAPLYMOUTH	0	0	0	0	0	0	0	0	0	0	0	0	0	0	0	0	0	0	0																																
1294	19	IA	151	465264	0500000US19151	19151	POCAHONTAS	6	1495047142	3666530	5271633	-10539590	IAPOCAHONTAS	0	0	0	0	0	0	0	0	0	0	0	0	0	0	0	0	0	0	0																																
2961	19	IA	153	465265	0500000US19153	19153	POLK	6	1485836340	46230836	5114021	-10416560	IAPOLK	2	2	0	0	0	0	2	2	0	0	0	0	0	0	0	0	0	0	0																																
1505	19	IA	155	465266	0500000US19155	19155	POTTAWATTAMIE	6	2461943637	22221148	5062155	-10635721	IAPOTTAWATTAMIE	0	0	0	0	0	0	0	0	0	0	0	0	0	0	0	0	0	0	0																																
1676	19	IA	157	465267	0500000US19157	19157	POWESHIEK	6	1514929498	2977605	5114161	-10300555	IAPOWESHIEK	0	0	0	0	0	0	0	0	0	0	0	0	0	0	0	0	0	0	0																																
3126	19	IA	159	465268	0500000US19159	19159	RINGGOLD	6	1386940558	8714953	4973387	-10491192	IARINGGOLD	0	0	0	0	0	0	0	0	0	0	0	0	0	0	0	0	0	0	0																																
1677	19	IA	161	465269	0500000US19161	19161	SAC	6	1489300181	8569441	5219051	-10587082	IASAC	0	0	0	0	0	0	0	0	0	0	0	0	0	0	0	0	0	0	0																																
576	19	IA	163	465270	0500000US19163	19163	SCOTT	6	1186445450	26214593	5106792	-10088132	IASCOTT	14	14	1	1	0	0	12	12	0	0	0	0	0	0	0	0	0	0	0																																
1506	19	IA	165	465271	0500000US19165	19165	SHELBY	6	1530110554	1486125	5113961	-10609884	IASHELBY	1	1	0	0	0	0	0	0	0	0	0	1	1	0	0	0	0	0	0																																
2047	19	IA	167	465272	0500000US19167	19167	SIOUX	6	1988762058	2921256	5324597	-10706470	IASIOUX	0	0	0	0	0	0	0	0	0	0	0	0	0	0	0	0	0	0	0																																
2794	19	IA	169	465273	0500000US19169	19169	STORY	6	1483235262	2509634	5166445	-10404482	IASTORY	2	2	1	1	0	0	1	1	0	0	0	0	0	0	0	0	0	0	0																																
1678	19	IA	171	465274	0500000US19171	19171	TAMA	6	1867411147	2769421	5172998	-10300677	IATAMA	1	1	0	0	0	0	1	1	0	0	0	0	0	0	0	0	0	0	0																																
1679	19	IA	173	465275	0500000US19173	19173	TAYLOR	6	1377618873	7133364	4973714	-10541556	IATAYLOR	1	1	0	0	0	0	1	1	0	0	0	0	0	0	0	0	0	0	0																																
1507	19	IA	175	465276	0500000US19175	19175	UNION	6	1097235765	5575853	5016452	-10491012	IAUNION	1	1	0	0	0	0	0	0	0	0	0	1	1	0	0	0	0	0	0																																
1690	19	IA	177	465277	0500000US19177	19177	VAN BUREN	6	1255597377	14839917	4976032	-10235824	IAVAN BUREN	0	0	0	0	0	0	0	0	0	0	0	0	0	0	0	0	0	0	0																																
2956	19	IA	179	465278	0500000US19179	19179	WAPELLO	6	1118460312	10829143	5016873	-10286974	IAWAPELLO	0	0	0	0	0	0	0	0	0	0	0	0	0	0	0	0	0	0	0																																
2962	19	IA	181	465279	0500000US19181	19181	WARREN	6	1475852609	9117672	5061821	-10415204	IAWARREN	103	103	0	0	0	0	63	62	0	0	1	40	30	0	0	10	0	0	0																																
1508	19	IA	183	465280	0500000US19183	19183	WASHINGTON	6	1473322654	5353677	5062004	-10209986	IAWASHINGTON	0	0	0	0	0	0	0	0	0	0	0	0	0	0	0	0	0	0	0																																
1736	19	IA	185	465281	0500000US19185	19185	WAYNE	6	1360940440	4347639	4974021	-10389154	IAWAYNE	0	0	0	0	0	0	0	0	0	0	0	0	0	0	0	0	0	0	0																																
1737	19	IA	187	465282	0500000US19187	19187	WEBSTER	6	1853443705	7277624	5225364	-10484274	IAWEBSTER	1	1	1	1	0	0	0	0	0	0	0	0	0	0	0	0	0	0	0																																
1	19	IA	189	465283	0500000US19189	19189	WINNEBAGO	6	1037261946	3182052	5369631	-10434435	IAWINNEBAGO	0	0	0	0	0	0	0	0	0	0	0	0	0	0	0	0	0	0	0																																
2746	19	IA	191	465284	0500000US19191	19191	WINNESHIEK	6	1786713778	698598	5356367	-10223991	IAWINNESHIEK	1	1	0	0	0	0	1	1	0	0	0	0	0	0	0	0	0	0	0																																
1509	19	IA	193	465285	0500000US19193	19193	WOODBURY	6	2260790978	12793693	5219572	-10691663	IAWOODBURY	2	2	0	0	0	0	2	2	0	0	0	0	0	0	0	0	0	0	0																																
577	19	IA	195	465286	0500000US19195	19195	WORTH	6	1036314927	4709127	5369610	-10381750	IAWORTH	0	0	0	0	0	0	0	0	0	0	0	0	0	0	0	0	0	0	0																																
2957	19	IA	197	465287	0500000US19197	19197	WRIGHT	6	1503286935	4703964	5271470	-10434548	IAWRIGHT	0	0	0	0	0	0	0	0	0	0	0	0	0	0	0	0	0	0	0																																
1060	20	KS	1	484970	0500000US20001	20001	ALLEN	6	1295778917	13007243	4563316	-10608900	KSALLEN	0	0	0	0	0	0	0	0	0	0	0	0	0	0	0	0	0	0	0																																
1738	20	KS	3	484971	0500000US20003	20003	ANDERSON	6	1501277203	10586462	4609757	-10608006	KSANDERSON	0	0	0	0	0	0	0	0	0	0	0	0	0	0	0	0	0	0	0																																
3048	20	KS	5	484972	0500000US20005	20005	ATCHISON	6	1116729915	6857773	4798143	-10610251	KSATCHISON	0	0	0	0	0	0	0	0	0	0	0	0	0	0	0	0	0	0	0																																
1748	20	KS	7	484973	0500000US20007	20007	BARBER	6	2937251506	5403867	4471105	-10985547	KSBARBER	0	0	0	0	0	0	0	0	0	0	0	0	0	0	0	0	0	0	0																																
1749	20	KS	9	484974	0500000US20009	20009	BARTON	6	2319076869	13555398	4647358	-10993518	KSBARTON	0	0	0	0	0	0	0	0	0	0	0	0	0	0	0	0	0	0	0																																
3127	20	KS	11	484975	0500000US20011	20011	BOURBON	6	1645861840	9377657	4559028	-10558579	KSBOURBON	0	0	0	0	0	0	0	0	0	0	0	0	0	0	0	0	0	0	0																																
2963	20	KS	13	484976	0500000US20013	20013	BROWN	6	1478552720	3196147	4840791	-10638159	KSBROWN	0	0	0	0	0	0	0	0	0	0	0	0	0	0	0	0	0	0	0																																
1510	20	KS	15	484977	0500000US20015	20015	BUTLER	6	3703338016	43150085	4548657	-10780073	KSBUTLER	0	0	0	0	0	0	0	0	0	0	0	0	0	0	0	0	0	0	0																																
1750	20	KS	17	484978	0500000US20017	20017	CHASE	6	2002208725	12087996	4622229	-10752788	KSCHASE	0	0	0	0	0	0	0	0	0	0	0	0	0	0	0	0	0	0	0																																
2333	20	KS	19	484979	0500000US20019	20019	CHAUTAUQUA	6	1654693850	15243783	4460060	-10713987	KSCHAUTAUQUA	0	0	0	0	0	0	0	0	0	0	0	0	0	0	0	0	0	0	0																																
1511	20	KS	21	484980	0500000US20021	20021	CHEROKEE	6	1521793562	8948924	4462762	-10558241	KSCHEROKEE	2	2	0	0	0	0	1	1	0	0	0	1	1	0	0	0	0	0	0																																
578	20	KS	23	484981	0500000US20023	20023	CHEYENNE	6	2641501925	2738021	4834924	-11324676	KSCHEYENNE	0	0	0	0	0	0	0	0	0	0	0	0	0	0	0	0	0	0	0																																
1512	20	KS	25	484982	0500000US20025	20025	CLARK	6	2524286233	6604959	4472035	-11111946	KSCLARK	0	0	0	0	0	0	0	0	0	0	0	0	0	0	0	0	0	0	0																																
2747	20	KS	27	484983	0500000US20027	20027	CLAY	6	1671328254	26673841	4771940	-10816379	KSCLAY	1	1	0	0	0	0	1	1	0	0	0	0	0	0	0	0	0	0	0																																
1513	20	KS	29	484984	0500000US20029	20029	CLOUD	6	1852726620	6859887	4790737	-10870266	KSCLOUD	0	0	0	0	0	0	0	0	0	0	0	0	0	0	0	0	0	0	0																																
2344	20	KS	31	484985	0500000US20031	20031	COFFEY	6	1623630869	70463973	4612979	-10657071	KSCOFFEY	0	0	0	0	0	0	0	0	0	0	0	0	0	0	0	0	0	0	0																																
2345	20	KS	33	484986	0500000US20033	20033	COMANCHE	6	2041681126	3604153	4465834	-11050891	KSCOMANCHE	0	0	0	0	0	0	0	0	0	0	0	0	0	0	0	0	0	0	0																																
2795	20	KS	35	484987	0500000US20035	20035	COWLEY	6	2915656996	17314108	4472345	-10779904	KSCOWLEY	0	0	0	0	0	0	0	0	0	0	0	0	0	0	0	0	0	0	0																																
2346	20	KS	37	484988	0500000US20037	20037	CRAWFORD	6	1527463438	13609426	4510088	-10558854	KSCRAWFORD	2	1	0	0	0	0	1	1	0	0	0	0	0	0	0	0	0	0	0																																
2958	20	KS	39	484989	0500000US20039	20039	DECATUR	6	2314199312	1631670	4834760	-11183149	KSDECATUR	0	0	0	0	0	0	0	0	0	0	0	0	0	0	0	0	0	0	0																																
3012	20	KS	41	484990	0500000US20041	20041	DICKINSON	6	2193892430	12634272	4702633	-10814990	KSDICKINSON	1	1	0	0	0	0	0	0	0	0	0	1	1	0	0	0	0	0	0																																
2058	20	KS	43	484991	0500000US20043	20043	DONIPHAN	6	1018914915	12614908	4835212	-10591696	KSDONIPHAN	0	0	0	0	0	0	0	0	0	0	0	0	0	0	0	0	0	0	0																																
1514	20	KS	45	484992	0500000US20045	20045	DOUGLAS	6	1180703878	48598501	4705185	-10607929	KSDOUGLAS	1	1	1	1	0	0	0	0	0	0	0	0	0	0	0	0	0	0	0																																
579	20	KS	47	484993	0500000US20047	20047	EDWARDS	6	1610699246	206413	4563585	-11055386	KSEDWARDS	0	0	0	0	0	0	0	0	0	0	0	0	0	0	0	0	0	0	0																																
3128	20	KS	49	484994	0500000US20049	20049	ELK	6	1668637016	16061128	4502556	-10713852	KSELK	0	0	0	0	0	0	0	0	0	0	0	0	0	0	0	0	0	0	0																																
2347	20	KS	51	484995	0500000US20051	20051	ELLIS	6	2330762263	1197085	4709514	-11055946	KSELLIS	1	1	0	0	0	0	0	0	0	0	0	1	1	0	0	0	0	0	0																																
2173	20	KS	53	484996	0500000US20053	20053	ELLSWORTH	6	1854030766	19270049	4678342	-10932103	KSELLSWORTH	0	0	0	0	0	0	0	0	0	0	0	0	0	0	0	0	0	0	0																																
1481	20	KS	55	485326	0500000US20055	20055	FINNEY	6	3372066552	1794398	4585745	-11213973	KSFINNEY	0	0	0	0	0	0	0	0	0	0	0	0	0	0	0	0	0	0	0																																
2174	20	KS	57	484997	0500000US20057	20057	FORD	6	2844508243	2097359	4536013	-11119478	KSFORD	0	0	0	0	0	0	0	0	0	0	0	0	0	0	0	0	0	0	0																																
1482	20	KS	59	484998	0500000US20059	20059	FRANKLIN	6	1480858186	13918274	4659515	-10607183	KSFRANKLIN	0	0	0	0	0	0	0	0	0	0	0	0	0	0	0	0	0	0	0																																
2748	20	KS	61	484999	0500000US20061	20061	GEARY	6	996162685	51451918	4722032	-10770451	KSGEARY	1	1	0	0	0	0	0	0	0	0	0	1	1	0	0	0	0	0	0																																
1483	20	KS	63	485000	0500000US20063	20063	GOVE	6	2775599149	245369	4709707	-11185713	KSGOVE	0	0	0	0	0	0	0	0	0	0	0	0	0	0	0	0	0	0	0																																
2175	20	KS	65	481811	0500000US20065	20065	GRAHAM	6	2327173519	599356	4771940	-11118950	KSGRAHAM	0	0	0	0	0	0	0	0	0	0	0	0	0	0	0	0	0	0	0																																
1179	20	KS	67	485099	0500000US20067	20067	GRANT	6	1488724887	892323	4517800	-11277558	KSGRANT	0	0	0	0	0	0	0	0	0	0	0	0	0	0	0	0	0	0	0																																
978	20	KS	69	485001	0500000US20069	20069	GRAY	6	2250356168	1113338	4542571	-11180695	KSGRAY	0	0	0	0	0	0	0	0	0	0	0	0	0	0	0	0	0	0	0																																
2176	20	KS	71	485002	0500000US20071	20071	GREELEY	6	2016057984	0	4647584	-11332997	KSGREELEY	0	0	0	0	0	0	0	0	0	0	0	0	0	0	0	0	0	0	0																																
1484	20	KS	73	485003	0500000US20073	20073	GREENWOOD	6	2961133006	24155643	4562253	-10712562	KSGREENWOOD	20	20	0	0	0	0	13	13	0	0	0	7	6	0	1	0	0	0	0																																
1485	20	KS	75	485327	0500000US20075	20075	HAMILTON	6	2580958344	2893322	4579369	-11331350	KSHAMILTON	0	0	0	0	0	0	0	0	0	0	0	0	0	0	0	0	0	0	0																																
1486	20	KS	77	485004	0500000US20077	20077	HARPER	6	2075276144	3913474	4465883	-10917712	KSHARPER	0	0	0	0	0	0	0	0	0	0	0	0	0	0	0	0	0	0	0																																
3083	20	KS	79	485005	0500000US20079	20079	HARVEY	6	1397961197	2503283	4585550	-10845550	KSHARVEY	1	1	0	0	0	0	1	1	0	0	0	0	0	0	0	0	0	0	0																																
1097	20	KS	81	485328	0500000US20081	20081	HASKELL	6	1495773052	910409	4517796	-11228930	KSHASKELL	0	0	0	0	0	0	0	0	0	0	0	0	0	0	0	0	0	0	0																																
2796	20	KS	83	485006	0500000US20083	20083	HODGEMAN	6	2227369160	826344	4591821	-11120586	KSHODGEMAN	0	0	0	0	0	0	0	0	0	0	0	0	0	0	0	0	0	0	0																																
1557	20	KS	85	485007	0500000US20085	20085	JACKSON	6	1699600369	4666514	4781598	-10663697	KSJACKSON	0	0	0	0	0	0	0	0	0	0	0	0	0	0	0	0	0	0	0																																
1558	20	KS	87	485008	0500000US20087	20087	JEFFERSON	6	1379361374	62426286	4755534	-10618036	KSJEFFERSON	0	0	0	0	0	0	0	0	0	0	0	0	0	0	0	0	0	0	0																																
3084	20	KS	89	485009	0500000US20089	20089	JEWELL	6	2356321281	11859451	4834760	-10933615	KSJEWELL	0	0	0	0	0	0	0	0	0	0	0	0	0	0	0	0	0	0	0																																
1606	20	KS	91	485010	0500000US20091	20091	JOHNSON	6	1226247743	16750478	4705058	-10555570	KSJOHNSON	20	20	0	0	0	0	8	2	0	0	6	12	12	0	0	0	0	0	0																																
2	20	KS	93	485011	0500000US20093	20093	KEARNY	6	2254696689	1133601	4579528	-11278879	KSKEARNY	0	0	0	0	0	0	0	0	0	0	0	0	0	0	0	0	0	0	0																																
1607	20	KS	95	485012	0500000US20095	20095	KINGMAN	6	2236099556	8536500	4517326	-10924487	KSKINGMAN	0	0	0	0	0	0	0	0	0	0	0	0	0	0	0	0	0	0	0																																
3129	20	KS	97	485013	0500000US20097	20097	KIOWA	6	1871627772	596764	4517233	-11052475	KSKIOWA	0	0	0	0	0	0	0	0	0	0	0	0	0	0	0	0	0	0	0																																
1608	20	KS	99	485014	0500000US20099	20099	LABETTE	6	1671305472	20261427	4465840	-10608477	KSLABETTE	0	0	0	0	0	0	0	0	0	0	0	0	0	0	0	0	0	0	0																																
979	20	KS	101	485015	0500000US20101	20101	LANE	6	1858093492	551220	4647694	-11183871	KSLANE	0	0	0	0	0	0	0	0	0	0	0	0	0	0	0	0	0	0	0																																
1672	20	KS	103	485016	0500000US20103	20103	LEAVENWORTH	6	1199524172	15035947	4750308	-10579579	KSLEAVENWORTH	0	0	0	0	0	0	0	0	0	0	0	0	0	0	0	0	0	0	0																																
1609	20	KS	105	485017	0500000US20105	20105	LINCOLN	6	1863226676	2748359	4728195	-10932430	KSLINCOLN	0	0	0	0	0	0	0	0	0	0	0	0	0	0	0	0	0	0	0																																
2797	20	KS	107	485018	0500000US20107	20107	LINN	6	1538618894	31937036	4609487	-10557873	KSLINN	2	2	0	0	0	0	0	0	0	0	0	2	2	0	0	0	0	0	0																																
1673	20	KS	109	485019	0500000US20109	20109	LOGAN	6	2779042518	274632	4709880	-11259789	KSLOGAN	0	0	0	0	0	0	0	0	0	0	0	0	0	0	0	0	0	0	0																																
1674	20	KS	111	485020	0500000US20111	20111	LYON	6	2194958186	20561715	4644153	-10703663	KSLYON	0	0	0	0	0	0	0	0	0	0	0	0	0	0	0	0	0	0	0																																
2177	20	KS	115	485022	0500000US20115	20115	MARION	6	2445701271	24448816	4630304	-10808782	KSMARION	1	1	0	0	0	0	0	0	0	0	0	1	1	0	0	0	0	0	0																																
2978	20	KS	117	485023	0500000US20117	20117	MARSHALL	6	2331449973	12753730	4834590	-10744885	KSMARSHALL	0	0	0	0	0	0	0	0	0	0	0	0	0	0	0	0	0	0	0																																
2808	20	KS	113	485021	0500000US20113	20113	MCPHERSON	6	2326520576	6030190	4634949	-10870129	KSMCPHERSON	9	9	1	1	0	0	4	4	0	0	0	4	4	0	0	0	0	0	0																																
2186	20	KS	119	485024	0500000US20119	20119	MEADE	6	2533234890	3258258	4472404	-11172720	KSMEADE	0	0	0	0	0	0	0	0	0	0	0	0	0	0	0	0	0	0	0																																
2215	20	KS	121	485025	0500000US20121	20121	MIAMI	6	1490957045	37798210	4659373	-10557328	KSMIAMI	7	7	0	0	0	0	0	0	0	0	0	7	4	0	0	3	0	0	0																																
3	20	KS	123	485026	0500000US20123	20123	MITCHELL	6	1817632928	44979981	4778192	-10932617	KSMITCHELL	0	0	0	0	0	0	0	0	0	0	0	0	0	0	0	0	0	0	0																																
2085	20	KS	125	485027	0500000US20125	20125	MONTGOMERY	6	1666728645	20601461	4466010	-10658049	KSMONTGOMERY	0	0	0	0	0	0	0	0	0	0	0	0	0	0	0	0	0	0	0																																
2891	20	KS	127	485028	0500000US20127	20127	MORRIS	6	1800762648	19710513	4677024	-10759018	KSMORRIS	0	0	0	0	0	0	0	0	0	0	0	0	0	0	0	0	0	0	0																																
580	20	KS	129	485135	0500000US20129	20129	MORTON	6	1889993251	507796	4465854	-11332241	KSMORTON	0	0	0	0	0	0	0	0	0	0	0	0	0	0	0	0	0	0	0																																
2225	20	KS	131	485029	0500000US20131	20131	NEMAHA	6	1858124408	5208990	4834567	-10688239	KSNEMAHA	0	0	0	0	0	0	0	0	0	0	0	0	0	0	0	0	0	0	0																																
1729	20	KS	133	485030	0500000US20133	20133	NEOSHO	6	1480106507	16374123	4517269	-10609503	KSNEOSHO	0	0	0	0	0	0	0	0	0	0	0	0	0	0	0	0	0	0	0																																
2226	20	KS	135	485031	0500000US20135	20135	NESS	6	2783557953	667491	4647421	-11122615	KSNESS	0	0	0	0	0	0	0	0	0	0	0	0	0	0	0	0	0	0	0																																
1730	20	KS	137	485032	0500000US20137	20137	NORTON	6	2274122701	8421464	4834709	-11121205	KSNORTON	0	0	0	0	0	0	0	0	0	0	0	0	0	0	0	0	0	0	0																																
3013	20	KS	139	485033	0500000US20139	20139	OSAGE	6	1827283236	37107138	4672036	-10656272	KSOSAGE	4	4	0	0	0	0	0	0	0	0	0	3	2	0	0	1	0	0	0																																
3095	20	KS	141	485034	0500000US20141	20141	OSBORNE	6	2311575395	4806274	4772027	-10994797	KSOSBORNE	0	0	0	0	0	0	0	0	0	0	0	0	0	0	0	0	0	0	0																																
2749	20	KS	143	485035	0500000US20143	20143	OTTAWA	6	1866689484	1561331	4740704	-10870372	KSOTTAWA	0	0	0	0	0	0	0	0	0	0	0	0	0	0	0	0	0	0	0																																
2227	20	KS	145	485036	0500000US20145	20145	PAWNEE	6	1953531683	992041	4605099	-11046987	KSPAWNEE	0	0	0	0	0	0	0	0	0	0	0	0	0	0	0	0	0	0	0																																
1731	20	KS	147	485037	0500000US20147	20147	PHILLIPS	6	2294398020	22493382	4834735	-11059258	KSPHILLIPS	0	0	0	0	0	0	0	0	0	0	0	0	0	0	0	0	0	0	0																																
581	20	KS	149	485038	0500000US20149	20149	POTTAWATOMIE	6	2178231531	54102536	4776144	-10724794	KSPOTTAWATOMIE	1	1	0	0	0	0	0	0	0	0	0	1	1	0	0	0	0	0	0																																
1732	20	KS	151	485039	0500000US20151	20151	PRATT	6	1903738841	1772008	4529811	-10991645	KSPRATT	0	0	0	0	0	0	0	0	0	0	0	0	0	0	0	0	0	0	0																																
2228	20	KS	153	485040	0500000US20153	20153	RAWLINS	6	2769775731	415527	4834825	-11251712	KSRAWLINS	0	0	0	0	0	0	0	0	0	0	0	0	0	0	0	0	0	0	0																																
2270	20	KS	155	485041	0500000US20155	20155	RENO	6	3251332269	43417478	4572828	-10918882	KSRENO	2	2	1	1	0	0	0	0	0	0	0	1	1	0	0	0	0	0	0																																
1733	20	KS	157	485042	0500000US20157	20157	REPUBLIC	6	1857983299	7966959	4840978	-10870417	KSREPUBLIC	0	0	0	0	0	0	0	0	0	0	0	0	0	0	0	0	0	0	0																																
2283	20	KS	159	485043	0500000US20159	20159	RICE	6	1880933854	4484689	4628616	-10931685	KSRICE	0	0	0	0	0	0	0	0	0	0	0	0	0	0	0	0	0	0	0																																
1098	20	KS	161	485044	0500000US20161	20161	RILEY	6	1579325910	31529484	4764297	-10768530	KSRILEY	1	1	0	0	0	0	0	0	0	0	0	1	0	0	0	0	0	0	0																																
2284	20	KS	163	485045	0500000US20163	20163	ROOKS	6	2306481663	11962259	4772012	-11056810	KSROOKS	0	0	0	0	0	0	0	0	0	0	0	0	0	0	0	0	0	0	0																																
3014	20	KS	165	485358	0500000US20165	20165	RUSH	6	1858997545	544720	4653622	-11055044	KSRUSH	0	0	0	0	0	0	0	0	0	0	0	0	0	0	0	0	0	0	0																																
2812	20	KS	167	485046	0500000US20167	20167	RUSSELL	6	2295402916	34126777	4709524	-10994178	KSRUSSELL	0	0	0	0	0	0	0	0	0	0	0	0	0	0	0	0	0	0	0																																
2285	20	KS	169	485047	0500000US20169	20169	SALINE	6	1865381415	2809966	4690782	-10870343	KSSALINE	2	2	0	0	0	0	1	1	0	0	0	1	1	0	0	0	0	0	0																																
3096	20	KS	171	485048	0500000US20171	20171	SCOTT	6	1858536844	306079	4647813	-11232900	KSSCOTT	0	0	0	0	0	0	0	0	0	0	0	0	0	0	0	0	0	0	0																																
2286	20	KS	173	485049	0500000US20173	20173	SEDGWICK	6	2583548945	30061835	4535034	-10849303	KSSEDGWICK	3	3	0	0	0	0	0	0	0	0	0	3	3	0	0	0	0	0	0																																
2324	20	KS	175	485050	0500000US20175	20175	SEWARD	6	1655865961	2777350	4466124	-11226720	KSSEWARD	0	0	0	0	0	0	0	0	0	0	0	0	0	0	0	0	0	0	0																																
1760	20	KS	177	485051	0500000US20177	20177	SHAWNEE	6	1408921302	30405376	4727650	-10659573	KSSHAWNEE	3	3	0	0	0	0	0	0	0	0	0	2	2	0	0	0	0	0	0																																
2750	20	KS	179	485052	0500000US20179	20179	SHERIDAN	6	2320518304	647342	4772029	-11181134	KSSHERIDAN	0	0	0	0	0	0	0	0	0	0	0	0	0	0	0	0	0	0	0																																
1761	20	KS	181	485053	0500000US20181	20181	SHERMAN	6	2735193305	548248	4772188	-11323417	KSSHERMAN	0	0	0	0	0	0	0	0	0	0	0	0	0	0	0	0	0	0	0																																
2325	20	KS	183	484969	0500000US20183	20183	SMITH	6	2319241842	3884267	4834821	-10996747	KSSMITH	0	0	0	0	0	0	0	0	0	0	0	0	0	0	0	0	0	0	0																																
582	20	KS	185	485054	0500000US20185	20185	STAFFORD	6	2051389760	7435417	4583851	-10989170	KSSTAFFORD	0	0	0	0	0	0	0	0	0	0	0	0	0	0	0	0	0	0	0																																
4	20	KS	187	485055	0500000US20187	20187	STANTON	6	1762104518	178555	4517904	-11330567	KSSTANTON	0	0	0	0	0	0	0	0	0	0	0	0	0	0	0	0	0	0	0																																
2334	20	KS	189	485056	0500000US20189	20189	STEVENS	6	1883604186	464936	4465986	-11278007	KSSTEVENS	0	0	0	0	0	0	0	0	0	0	0	0	0	0	0	0	0	0	0																																
1762	20	KS	191	481812	0500000US20191	20191	SUMNER	6	3060391075	8627526	4472290	-10851039	KSSUMNER	1	1	0	0	0	0	0	0	0	0	0	1	1	0	0	0	0	0	0																																
3015	20	KS	193	485057	0500000US20193	20193	THOMAS	6	2783425157	288241	4772112	-11249454	KSTHOMAS	0	0	0	0	0	0	0	0	0	0	0	0	0	0	0	0	0	0	0																																
1763	20	KS	195	485058	0500000US20195	20195	TREGO	6	2303731641	26281951	4709452	-11117791	KSTREGO	0	0	0	0	0	0	0	0	0	0	0	0	0	0	0	0	0	0	0																																
2090	20	KS	197	485059	0500000US20197	20197	WABAUNSEE	6	2057225109	13781477	4715024	-10709489	KSWABAUNSEE	0	0	0	0	0	0	0	0	0	0	0	0	0	0	0	0	0	0	0																																
2335	20	KS	199	485060	0500000US20199	20199	WALLACE	6	2366348300	140932	4709792	-11328274	KSWALLACE	0	0	0	0	0	0	0	0	0	0	0	0	0	0	0	0	0	0	0																																
3097	20	KS	201	485061	0500000US20201	20201	WASHINGTON	6	2317419409	10139631	4834679	-10807735	KSWASHINGTON	3	3	0	0	0	0	0	0	0	0	0	3	0	0	0	3	0	0	0																																
583	20	KS	203	485062	0500000US20203	20203	WICHITA	6	1861078209	61987	4647799	-11281939	KSWICHITA	0	0	0	0	0	0	0	0	0	0	0	0	0	0	0	0	0	0	0																																
2979	20	KS	205	485063	0500000US20205	20205	WILSON	6	1477377648	12056867	4517379	-10658109	KSWILSON	0	0	0	0	0	0	0	0	0	0	0	0	0	0	0	0	0	0	0																																
2336	20	KS	207	485064	0500000US20207	20207	WOODSON	6	1289347405	19251488	4563454	-10657743	KSWOODSON	0	0	0	0	0	0	0	0	0	0	0	0	0	0	0	0	0	0	0																																
2086	20	KS	209	485065	0500000US20209	20209	WYANDOTTE	6	392647716	11890112	4738108	-10549142	KSWYANDOTTE	1	1	0	0	0	0	0	0	0	0	0	0	0	0	0	0	0	0	0																																
1603	21	KY	1	516847	0500000US21001	21001	ADAIR	6	1049678094	18430783	4453659	-9493389	KYADAIR	0	0	0	0	0	0	0	0	0	0	0	0	0	0	0	0	0	0	0																																
584	21	KY	3	516848	0500000US21003	21003	ALLEN	6	891830441	19492342	4404505	-9594674	KYALLEN	0	0	0	0	0	0	0	0	0	0	0	0	0	0	0	0	0	0	0																																
5	21	KY	5	516849	0500000US21005	21005	ANDERSON	6	522745702	6311537	4579988	-9461151	KYANDERSON	0	0	0	0	0	0	0	0	0	0	0	0	0	0	0	0	0	0	0																																
585	21	KY	7	516850	0500000US21007	21007	BALLARD	6	638843942	70008724	4447277	-9907352	KYBALLARD	0	0	0	0	0	0	0	0	0	0	0	0	0	0	0	0	0	0	0																																
3180	21	KY	9	516851	0500000US21009	21009	BARREN	6	1262733192	32258856	4434342	-9566091	KYBARREN	2	2	0	0	0	0	0	0	0	0	0	2	2	0	0	0	0	0	0																																
1087	21	KY	11	516852	0500000US21011	21011	BATH	6	722081570	13486212	4599938	-9322198	KYBATH	1	1	0	0	0	0	0	0	0	0	0	1	1	0	0	0	0	0	0																																
1180	21	KY	13	516853	0500000US21013	21013	BELL	6	929806778	5480741	4401649	-9314548	KYBELL	0	0	0	0	0	0	0	0	0	0	0	0	0	0	0	0	0	0	0																																
1616	21	KY	15	516854	0500000US21015	21015	BOONE	6	637696482	26542815	4717392	-9431882	KYBOONE	5	5	0	0	0	0	5	4	0	0	1	0	0	0	0	0	0	0	0																																
586	21	KY	17	516855	0500000US21017	21017	BOURBON	6	750370999	4849018	4608685	-9375012	KYBOURBON	0	0	0	0	0	0	0	0	0	0	0	0	0	0	0	0	0	0	0																																
1878	21	KY	19	516856	0500000US21019	21019	BOYD	6	414053937	5581241	4630358	-9204761	KYBOYD	4	4	0	0	0	0	3	3	0	0	0	1	1	0	0	0	0	0	0																																
2101	21	KY	21	516857	0500000US21021	21021	BOYLE	6	467271034	6460537	4526498	-9447331	KYBOYLE	0	0	0	0	0	0	0	0	0	0	0	0	0	0	0	0	0	0	0																																
2265	21	KY	23	516858	0500000US21023	21023	BRACKEN	6	532533651	8636823	4677203	-9360871	KYBRACKEN	1	1	0	0	0	0	1	1	0	0	0	0	0	0	0	0	0	0	0																																
980	21	KY	25	516859	0500000US21025	21025	BREATHITT	6	1275346138	7390878	4512083	-9275589	KYBREATHITT	0	0	0	0	0	0	0	0	0	0	0	0	0	0	0	0	0	0	0																																
587	21	KY	27	516860	0500000US21027	21027	BRECKINRIDGE	6	1469049378	47702032	4547492	-9621268	KYBRECKINRIDGE	0	0	0	0	0	0	0	0	0	0	0	0	0	0	0	0	0	0	0																																
6	21	KY	29	516861	0500000US21029	21029	BULLITT	6	769289863	8391940	4575213	-9539618	KYBULLITT	0	0	0	0	0	0	0	0	0	0	0	0	0	0	0	0	0	0	0																																
588	21	KY	31	516862	0500000US21031	21031	BUTLER	6	1103562551	13947933	4468061	-9649347	KYBUTLER	0	0	0	0	0	0	0	0	0	0	0	0	0	0	0	0	0	0	0																																
589	21	KY	33	516863	0500000US21033	21033	CALDWELL	6	893006769	8700648	4459418	-9781410	KYCALDWELL	3	3	0	0	0	0	0	0	0	0	0	3	3	0	0	0	0	0	0																																
2980	21	KY	35	516864	0500000US21035	21035	CALLOWAY	6	997205946	66492726	4386428	-9826423	KYCALLOWAY	1	1	0	0	0	0	0	0	0	0	0	0	0	0	0	0	0	0	0																																
2166	21	KY	37	516865	0500000US21037	21037	CAMPBELL	6	391914321	20981945	4714030	-9393088	KYCAMPBELL	0	0	0	0	0	0	0	0	0	0	0	0	0	0	0	0	0	0	0																																
1879	21	KY	39	516866	0500000US21039	21039	CARLISLE	6	490632724	24722530	4418670	-9904204	KYCARLISLE	0	0	0	0	0	0	0	0	0	0	0	0	0	0	0	0	0	0	0																																
3050	21	KY	41	516867	0500000US21041	21041	CARROLL	6	332993895	22650069	4674210	-9475910	KYCARROLL	2	2	0	0	0	0	0	0	0	0	0	2	2	0	0	0	0	0	0																																
590	21	KY	43	516868	0500000US21043	21043	CARTER	6	1060590187	6800548	4624488	-9245035	KYCARTER	0	0	0	0	0	0	0	0	0	0	0	0	0	0	0	0	0	0	0																																
2941	21	KY	45	516869	0500000US21045	21045	CASEY	6	1150557995	3892620	4484157	-9454181	KYCASEY	0	0	0	0	0	0	0	0	0	0	0	0	0	0	0	0	0	0	0																																
3197	21	KY	47	516870	0500000US21047	21047	CHRISTIAN	6	1858332179	16928286	4424421	-9739392	KYCHRISTIAN	3	3	0	0	0	0	0	0	0	0	0	3	3	0	0	0	0	0	0																																
7	21	KY	49	516871	0500000US21049	21049	CLARK	6	653878894	6972358	4575317	-9367249	KYCLARK	0	0	0	0	0	0	0	0	0	0	0	0	0	0	0	0	0	0	0																																
591	21	KY	51	516872	0500000US21051	21051	CLAY	6	1215344365	4763609	4461418	-9319078	KYCLAY	0	0	0	0	0	0	0	0	0	0	0	0	0	0	0	0	0	0	0																																
2971	21	KY	53	516873	0500000US21053	21053	CLINTON	6	510864294	21164151	4401195	-9477316	KYCLINTON	0	0	0	0	0	0	0	0	0	0	0	0	0	0	0	0	0	0	0																																
592	21	KY	55	516874	0500000US21055	21055	CRITTENDEN	6	932275444	28974077	4488406	-9806934	KYCRITTENDEN	0	0	0	0	0	0	0	0	0	0	0	0	0	0	0	0	0	0	0																																
2972	21	KY	57	516875	0500000US21057	21057	CUMBERLAND	6	790416910	14830126	4409421	-9505406	KYCUMBERLAND	0	0	0	0	0	0	0	0	0	0	0	0	0	0	0	0	0	0	0																																
8	21	KY	59	516876	0500000US21059	21059	DAVIESS	6	1187163562	47158144	4541632	-9694504	KYDAVIESS	0	0	0	0	0	0	0	0	0	0	0	0	0	0	0	0	0	0	0																																
2167	21	KY	61	516877	0500000US21061	21061	EDMONSON	6	784468319	13258106	4468264	-9600021	KYEDMONSON	1	1	0	0	0	0	0	0	0	0	0	1	1	0	0	0	0	0	0																																
9	21	KY	63	516878	0500000US21063	21063	ELLIOTT	6	606876137	2608208	4596105	-9250385	KYELLIOTT	0	0	0	0	0	0	0	0	0	0	0	0	0	0	0	0	0	0	0																																
593	21	KY	65	516879	0500000US21065	21065	ESTILL	6	655468668	6557897	4536083	-9346865	KYESTILL	0	0	0	0	0	0	0	0	0	0	0	0	0	0	0	0	0	0	0																																
1295	21	KY	67	516880	0500000US21067	21067	FAYETTE	6	734642357	4922241	4585423	-9401904	KYFAYETTE	10	9	1	1	0	0	0	0	0	0	0	8	8	0	0	0	0	0	0																																
1088	21	KY	69	516881	0500000US21069	21069	FLEMING	6	902721336	7183992	4631861	-9317074	KYFLEMING	0	0	0	0	0	0	0	0	0	0	0	0	0	0	0	0	0	0	0																																
594	21	KY	71	516882	0500000US21071	21071	FLOYD	6	1018763006	6108909	4517084	-9211213	KYFLOYD	0	0	0	0	0	0	0	0	0	0	0	0	0	0	0	0	0	0	0																																
1916	21	KY	73	516883	0500000US21073	21073	FRANKLIN	6	538073031	11025563	4613280	-9448469	KYFRANKLIN	1	1	0	0	0	0	0	0	0	0	0	1	1	0	0	0	0	0	0																																
2205	21	KY	75	516884	0500000US21075	21075	FULTON	6	533358346	64084949	4377130	-9928292	KYFULTON	0	0	0	0	0	0	0	0	0	0	0	0	0	0	0	0	0	0	0																																
2216	21	KY	77	516885	0500000US21077	21077	GALLATIN	6	254699489	16518571	4686906	-9446489	KYGALLATIN	0	0	0	0	0	0	0	0	0	0	0	0	0	0	0	0	0	0	0																																
981	21	KY	79	516886	0500000US21079	21079	GARRARD	6	595898801	10017651	4528656	-9410698	KYGARRARD	0	0	0	0	0	0	0	0	0	0	0	0	0	0	0	0	0	0	0																																
3058	21	KY	81	516887	0500000US21081	21081	GRANT	6	668126450	7253735	4671510	-9420368	KYGRANT	4	4	0	0	0	0	3	3	0	0	0	0	0	0	0	0	0	0	0																																
2981	21	KY	83	516888	0500000US21083	21083	GRAVES	6	1429026032	13047565	4400625	-9868606	KYGRAVES	0	0	0	0	0	0	0	0	0	0	0	0	0	0	0	0	0	0	0																																
595	21	KY	85	516889	0500000US21085	21085	GRAYSON	6	1291451120	32112260	4503548	-9611763	KYGRAYSON	0	0	0	0	0	0	0	0	0	0	0	0	0	0	0	0	0	0	0																																
1917	21	KY	87	516890	0500000US21087	21087	GREEN	6	740837706	7123457	4475995	-9523733	KYGREEN	0	0	0	0	0	0	0	0	0	0	0	0	0	0	0	0	0	0	0																																
596	21	KY	89	516891	0500000US21089	21089	GREENUP	6	892125673	25894139	4656826	-9230877	KYGREENUP	0	0	0	0	0	0	0	0	0	0	0	0	0	0	0	0	0	0	0																																
2260	21	KY	91	516892	0500000US21091	21091	HANCOCK	6	486020462	29093100	4557075	-9660078	KYHANCOCK	8	8	0	0	0	0	0	0	0	0	0	8	7	0	0	1	0	0	0																																
10	21	KY	93	516893	0500000US21093	21093	HARDIN	6	1614335113	17702152	4536888	-9569402	KYHARDIN	12	12	0	0	0	0	1	1	0	0	0	11	9	0	0	2	0	0	0																																
597	21	KY	95	516894	0500000US21095	21095	HARLAN	6	1206487447	6016646	4419203	-9263773	KYHARLAN	0	0	0	0	0	0	0	0	0	0	0	0	0	0	0	0	0	0	0																																
11	21	KY	97	516895	0500000US21097	21097	HARRISON	6	793480169	9057533	4642044	-9387723	KYHARRISON	1	1	1	1	0	0	0	0	0	0	0	0	0	0	0	0	0	0	0																																
598	21	KY	99	516896	0500000US21099	21099	HART	6	1068314377	13912256	4481013	-9560640	KYHART	0	0	0	0	0	0	0	0	0	0	0	0	0	0	0	0	0	0	0																																
1296	21	KY	101	516897	0500000US21101	21101	HENDERSON	6	1130483401	76387049	4550658	-9748584	KYHENDERSON	0	0	0	0	0	0	0	0	0	0	0	0	0	0	0	0	0	0	0																																
1928	21	KY	103	516898	0500000US21103	21103	HENRY	6	741450761	12552369	4642986	-9475396	KYHENRY	1	1	0	0	0	0	0	0	0	0	0	1	1	0	0	0	0	0	0																																
2117	21	KY	105	516899	0500000US21105	21105	HICKMAN	6	627487975	27882017	4394347	-9904782	KYHICKMAN	0	0	0	0	0	0	0	0	0	0	0	0	0	0	0	0	0	0	0																																
12	21	KY	107	516900	0500000US21107	21107	HOPKINS	6	1403763241	32165560	4482272	-9744998	KYHOPKINS	0	0	0	0	0	0	0	0	0	0	0	0	0	0	0	0	0	0	0																																
599	21	KY	109	516901	0500000US21109	21109	JACKSON	6	894055728	3407438	4497799	-9351481	KYJACKSON	0	0	0	0	0	0	0	0	0	0	0	0	0	0	0	0	0	0	0																																
3099	21	KY	111	516902	0500000US21111	21111	JEFFERSON	6	985427632	44565599	4605910	-9535562	KYJEFFERSON	16	16	3	3	0	0	1	1	0	0	0	11	10	0	0	1	0	0	0																																
2986	21	KY	113	516903	0500000US21113	21113	JESSAMINE	6	445793092	6166287	4561375	-9415507	KYJESSAMINE	1	1	0	0	0	0	1	1	0	0	0	0	0	0	0	0	0	0	0																																
600	21	KY	115	516904	0500000US21115	21115	JOHNSON	6	678468095	5639297	4557798	-9220765	KYJOHNSON	0	0	0	0	0	0	0	0	0	0	0	0	0	0	0	0	0	0	0																																
1799	21	KY	117	516905	0500000US21117	21117	KENTON	6	415050645	10605687	4712158	-9410209	KYKENTON	2	2	0	0	0	0	1	1	0	0	0	1	1	0	0	0	0	0	0																																
601	21	KY	119	516906	0500000US21119	21119	KNOTT	6	910427521	3453309	4488590	-9234414	KYKNOTT	0	0	0	0	0	0	0	0	0	0	0	0	0	0	0	0	0	0	0																																
1099	21	KY	121	516907	0500000US21121	21121	KNOX	6	1000508839	3753811	4423892	-9334587	KYKNOX	1	1	0	0	0	0	1	1	0	0	0	0	0	0	0	0	0	0	0																																
602	21	KY	123	516908	0500000US21123	21123	LARUE	6	677366038	5418290	4515474	-9539848	KYLARUE	2	2	0	0	0	0	0	0	0	0	0	2	0	0	0	2	0	0	0																																
603	21	KY	125	516909	0500000US21125	21125	LAUREL	6	1123945992	25218354	4454568	-9363949	KYLAUREL	8	8	0	0	0	0	0	0	0	0	0	8	8	0	0	0	0	0	0																																
1089	21	KY	127	516910	0500000US21127	21127	LAWRENCE	6	1076386125	11584860	4589042	-9209990	KYLAWRENCE	0	0	0	0	0	0	0	0	0	0	0	0	0	0	0	0	0	0	0																																
2271	21	KY	129	516911	0500000US21129	21129	LEE	6	540937712	6215038	4522351	-9319243	KYLEE	0	0	0	0	0	0	0	0	0	0	0	0	0	0	0	0	0	0	0																																
13	21	KY	131	516912	0500000US21131	21131	LESLIE	6	1038181754	9331182	4452252	-9281946	KYLESLIE	0	0	0	0	0	0	0	0	0	0	0	0	0	0	0	0	0	0	0																																
604	21	KY	133	516913	0500000US21133	21133	LETCHER	6	875193084	2898572	4456026	-9223404	KYLETCHER	0	0	0	0	0	0	0	0	0	0	0	0	0	0	0	0	0	0	0																																
605	21	KY	135	516914	0500000US21135	21135	LEWIS	6	1250540456	32492708	4654819	-9281606	KYLEWIS	0	0	0	0	0	0	0	0	0	0	0	0	0	0	0	0	0	0	0																																
1800	21	KY	137	516915	0500000US21137	21137	LINCOLN	6	861773600	9315415	4502786	-9424400	KYLINCOLN	0	0	0	0	0	0	0	0	0	0	0	0	0	0	0	0	0	0	0																																
1181	21	KY	139	516916	0500000US21139	21139	LIVINGSTON	6	810999158	75641317	4468398	-9835494	KYLIVINGSTON	1	1	0	0	0	0	0	0	0	0	0	1	1	0	0	0	0	0	0																																
1343	21	KY	141	516917	0500000US21141	21141	LOGAN	6	1430014646	12688607	4419603	-9671315	KYLOGAN	0	0	0	0	0	0	0	0	0	0	0	0	0	0	0	0	0	0	0																																
3198	21	KY	143	516918	0500000US21143	21143	LYON	6	553844796	110561084	4441784	-9805373	KYLYON	1	1	0	0	0	0	0	0	0	0	0	1	1	0	0	0	0	0	0																																
15	21	KY	151	516919	0500000US21151	21151	MADISON	6	1132603931	15426522	4539998	-9381786	KYMADISON	0	0	0	0	0	0	0	0	0	0	0	0	0	0	0	0	0	0	0																																
606	21	KY	153	516920	0500000US21153	21153	MAGOFFIN	6	798866620	1847051	4538065	-9246750	KYMAGOFFIN	0	0	0	0	0	0	0	0	0	0	0	0	0	0	0	0	0	0	0																																
16	21	KY	155	516921	0500000US21155	21155	MARION	6	888390643	9967834	4516417	-9492176	KYMARION	0	0	0	0	0	0	0	0	0	0	0	0	0	0	0	0	0	0	0																																
2327	21	KY	157	516922	0500000US21157	21157	MARSHALL	6	780275897	100762021	4422891	-9832784	KYMARSHALL	0	0	0	0	0	0	0	0	0	0	0	0	0	0	0	0	0	0	0																																
607	21	KY	159	516923	0500000US21159	21159	MARTIN	6	594701951	2564962	4551450	-9185327	KYMARTIN	0	0	0	0	0	0	0	0	0	0	0	0	0	0	0	0	0	0	0																																
2982	21	KY	161	516924	0500000US21161	21161	MASON	6	621927922	16277777	4663864	-9331257	KYMASON	1	1	0	0	0	0	1	1	0	0	0	0	0	0	0	0	0	0	0																																
2316	21	KY	145	516925	0500000US21145	21145	MCCRACKEN	6	644250936	50306572	4446644	-9875454	KYMCCRACKEN	1	1	0	0	0	0	0	0	0	0	0	1	1	0	0	0	0	0	0																																
14	21	KY	147	516926	0500000US21147	21147	MCCREARY	6	1105416732	10730756	4402553	-9404737	KYMCCREARY	0	0	0	0	0	0	0	0	0	0	0	0	0	0	0	0	0	0	0																																
2326	21	KY	149	516927	0500000US21149	21149	MCLEAN	6	653906323	9735021	4513144	-9714146	KYMCLEAN	0	0	0	0	0	0	0	0	0	0	0	0	0	0	0	0	0	0	0																																
2194	21	KY	163	516928	0500000US21163	21163	MEADE	6	791044349	49413697	4575163	-9597646	KYMEADE	4	4	0	0	0	0	0	0	0	0	0	4	4	0	0	0	0	0	0																																
1061	21	KY	165	516929	0500000US21165	21165	MENIFEE	6	527282799	6085060	4571158	-9306182	KYMENIFEE	0	0	0	0	0	0	0	0	0	0	0	0	0	0	0	0	0	0	0																																
608	21	KY	167	516930	0500000US21167	21167	MERCER	6	644472908	11601324	4552779	-9448182	KYMERCER	0	0	0	0	0	0	0	0	0	0	0	0	0	0	0	0	0	0	0																																
3100	21	KY	169	516931	0500000US21169	21169	METCALFE	6	750178423	3999881	4437808	-9532204	KYMETCALFE	0	0	0	0	0	0	0	0	0	0	0	0	0	0	0	0	0	0	0																																
2987	21	KY	171	516932	0500000US21171	21171	MONROE	6	853073337	6949352	4399070	-9541916	KYMONROE	1	1	0	0	0	0	0	0	0	0	0	1	1	0	0	0	0	0	0																																
2195	21	KY	173	516933	0500000US21173	21173	MONTGOMERY	6	511177442	3859635	4584177	-9341174	KYMONTGOMERY	1	1	0	0	0	0	1	1	0	0	0	0	0	0	0	0	0	0	0																																
17	21	KY	175	516934	0500000US21175	21175	MORGAN	6	987115107	6889992	4568469	-9268336	KYMORGAN	0	0	0	0	0	0	0	0	0	0	0	0	0	0	0	0	0	0	0																																
1297	21	KY	177	516935	0500000US21177	21177	MUHLENBERG	6	1209734539	31906703	4469252	-9700610	KYMUHLENBERG	1	1	0	0	0	0	0	0	0	0	0	1	0	0	0	1	0	0	0																																
609	21	KY	179	516936	0500000US21179	21179	NELSON	6	1081354528	16997332	4551968	-9514017	KYNELSON	4	4	0	0	0	0	0	0	0	0	0	4	4	0	0	0	0	0	0																																
155	21	KY	181	516937	0500000US21181	21181	NICHOLAS	6	505485470	4305022	4626947	-9352543	KYNICHOLAS	0	0	0	0	0	0	0	0	0	0	0	0	0	0	0	0	0	0	0																																
610	21	KY	183	516938	0500000US21183	21183	OHIO	6	1521032970	23187647	4506006	-9667968	KYOHIO	0	0	0	0	0	0	0	0	0	0	0	0	0	0	0	0	0	0	0																																
3217	21	KY	185	516939	0500000US21185	21185	OLDHAM	6	484931825	23831365	4636023	-9512087	KYOLDHAM	0	0	0	0	0	0	0	0	0	0	0	0	0	0	0	0	0	0	0																																
937	21	KY	187	516940	0500000US21187	21187	OWEN	6	909365594	8129651	4653121	-9443026	KYOWEN	0	0	0	0	0	0	0	0	0	0	0	0	0	0	0	0	0	0	0																																
156	21	KY	189	516941	0500000US21189	21189	OWSLEY	6	511282948	2285945	4497711	-9315563	KYOWSLEY	0	0	0	0	0	0	0	0	0	0	0	0	0	0	0	0	0	0	0																																
2196	21	KY	191	516942	0500000US21191	21191	PENDLETON	6	717839313	12325351	4678186	-9390940	KYPENDLETON	0	0	0	0	0	0	0	0	0	0	0	0	0	0	0	0	0	0	0																																
611	21	KY	193	516943	0500000US21193	21193	PERRY	6	879750125	7603771	4473245	-9264183	KYPERRY	0	0	0	0	0	0	0	0	0	0	0	0	0	0	0	0	0	0	0																																
157	21	KY	195	516944	0500000US21195	21195	PIKE	6	2037853572	4756854	4504742	-9172247	KYPIKE	3	3	0	0	0	0	3	3	0	0	0	0	0	0	0	0	0	0	0																																
612	21	KY	197	516945	0500000US21197	21197	POWELL	6	463555578	2957593	4555604	-9331218	KYPOWELL	1	1	1	1	0	0	0	0	0	0	0	0	0	0	0	0	0	0	0																																
2871	21	KY	199	516946	0500000US21199	21199	PULASKI	6	1705274602	48546594	4453623	-9415095	KYPULASKI	0	0	0	0	0	0	0	0	0	0	0	0	0	0	0	0	0	0	0																																
3146	21	KY	201	516947	0500000US21201	21201	ROBERTSON	6	258774035	484952	4652983	-9356630	KYROBERTSON	0	0	0	0	0	0	0	0	0	0	0	0	0	0	0	0	0	0	0																																
613	21	KY	203	516948	0500000US21203	21203	ROCKCASTLE	6	819848737	4016362	4490133	-9386015	KYROCKCASTLE	6	6	0	0	0	0	0	0	0	0	0	6	6	0	0	0	0	0	0																																
1811	21	KY	205	516949	0500000US21205	21205	ROWAN	6	724726297	16698632	4607207	-9286395	KYROWAN	0	0	0	0	0	0	0	0	0	0	0	0	0	0	0	0	0	0	0																																
2250	21	KY	207	516950	0500000US21207	21207	RUSSELL	6	656969513	75674970	4437882	-9468682	KYRUSSELL	0	0	0	0	0	0	0	0	0	0	0	0	0	0	0	0	0	0	0																																
1100	21	KY	209	516951	0500000US21209	21209	SCOTT	6	729781723	9487300	4620714	-9415838	KYSCOTT	0	0	0	0	0	0	0	0	0	0	0	0	0	0	0	0	0	0	0																																
2251	21	KY	211	516952	0500000US21211	21211	SHELBY	6	983256960	15627991	4609923	-9483839	KYSHELBY	3	3	0	0	0	0	0	0	0	0	0	3	3	0	0	0	0	0	0																																
2252	21	KY	213	516953	0500000US21213	21213	SIMPSON	6	606584091	5857356	4403207	-9638291	KYSIMPSON	0	0	0	0	0	0	0	0	0	0	0	0	0	0	0	0	0	0	0																																
1818	21	KY	215	516954	0500000US21215	21215	SPENCER	6	483493837	12896776	4584027	-9498651	KYSPENCER	0	0	0	0	0	0	0	0	0	0	0	0	0	0	0	0	0	0	0																																
1298	21	KY	217	516955	0500000US21217	21217	TAYLOR	6	689809404	27162478	4490323	-9498664	KYTAYLOR	1	1	0	0	0	0	0	0	0	0	0	1	1	0	0	0	0	0	0																																
1819	21	KY	219	516956	0500000US21219	21219	TODD	6	969942076	6629425	4416264	-9704746	KYTODD	3	3	0	0	0	0	0	0	0	0	0	3	3	0	0	0	0	0	0																																
2253	21	KY	221	516957	0500000US21221	21221	TRIGG	6	1143307645	103330290	4412170	-9782016	KYTRIGG	0	0	0	0	0	0	0	0	0	0	0	0	0	0	0	0	0	0	0																																
1827	21	KY	223	516958	0500000US21223	21223	TRIMBLE	6	392766219	11833390	4666403	-9499728	KYTRIMBLE	0	0	0	0	0	0	0	0	0	0	0	0	0	0	0	0	0	0	0																																
1652	21	KY	225	516959	0500000US21225	21225	UNION	6	887974689	53167465	4531309	-9790029	KYUNION	0	0	0	0	0	0	0	0	0	0	0	0	0	0	0	0	0	0	0																																
3147	21	KY	227	516960	0500000US21227	21227	WARREN	6	1402743750	15441365	4438234	-9620656	KYWARREN	3	3	0	0	0	0	2	2	0	0	0	1	1	0	0	0	0	0	0																																
982	21	KY	229	516961	0500000US21229	21229	WASHINGTON	6	769931069	10176683	4544658	-9481610	KYWASHINGTON	0	0	0	0	0	0	0	0	0	0	0	0	0	0	0	0	0	0	0																																
614	21	KY	231	516962	0500000US21231	21231	WAYNE	6	1186687833	67286710	4411470	-9443076	KYWAYNE	0	0	0	0	0	0	0	0	0	0	0	0	0	0	0	0	0	0	0																																
1693	21	KY	233	516963	0500000US21233	21233	WEBSTER	6	859730022	9613041	4511632	-9760838	KYWEBSTER	0	0	0	0	0	0	0	0	0	0	0	0	0	0	0	0	0	0	0																																
158	21	KY	235	516964	0500000US21235	21235	WHITLEY	6	1133976324	18875138	4405468	-9367004	KYWHITLEY	0	0	0	0	0	0	0	0	0	0	0	0	0	0	0	0	0	0	0																																
159	21	KY	237	516965	0500000US21237	21237	WOLFE	6	575419340	1505210	4542672	-9294417	KYWOLFE	0	0	0	0	0	0	0	0	0	0	0	0	0	0	0	0	0	0	0																																
983	21	KY	239	516966	0500000US21239	21239	WOODFORD	6	489064244	8307143	4585435	-9433613	KYWOODFORD	1	1	0	0	0	0	1	1	0	0	0	0	0	0	0	0	0	0	0																																
1101	22	LA	1	558389	0500000US22001	22001	ACADIA	15	1696777754	6021519	3540975	-10287254	LAACADIA	0	0	0	0	0	0	0	0	0	0	0	0	0	0	0	0	0	0	0																																
1694	22	LA	3	558397	0500000US22003	22003	ALLEN	15	1973083800	10634064	3587790	-10333549	LAALLEN	0	0	0	0	0	0	0	0	0	0	0	0	0	0	0	0	0	0	0																																
160	22	LA	5	558403	0500000US22005	22005	ASCENSION	15	751029431	33194722	3529750	-10120199	LAASCENSION	0	0	0	0	0	0	0	0	0	0	0	0	0	0	0	0	0	0	0																																
3218	22	LA	7	558414	0500000US22007	22007	ASSUMPTION	15	877133400	66996288	3490822	-10137042	LAASSUMPTION	0	0	0	0	0	0	0	0	0	0	0	0	0	0	0	0	0	0	0																																
984	22	LA	9	558424	0500000US22009	22009	AVOYELLES	15	2155855604	86365500	3642687	-10241547	LAAVOYELLES	0	0	0	0	0	0	0	0	0	0	0	0	0	0	0	0	0	0	0																																
161	22	LA	11	558436	0500000US22011	22011	BEAUREGARD	15	2997502171	21999001	3587213	-10390927	LABEAUREGARD	0	0	0	0	0	0	0	0	0	0	0	0	0	0	0	0	0	0	0																																
162	22	LA	13	558445	0500000US22013	22013	BIENVILLE	15	2101207370	27945994	3808996	-10358944	LABIENVILLE	0	0	0	0	0	0	0	0	0	0	0	0	0	0	0	0	0	0	0																																
163	22	LA	15	558453	0500000US22015	22015	BOSSIER	15	2176181488	70514387	3852855	-10420078	LABOSSIER	3	3	3	3	0	0	0	0	0	0	0	0	0	0	0	0	0	0	0																																
1102	22	LA	17	558458	0500000US22017	22017	CADDO	15	2275355490	150398853	3839810	-10450944	LACADDO	10	10	6	6	0	0	3	3	0	0	0	0	0	0	0	0	1	1	0																																
1752	22	LA	19	558468	0500000US22019	22019	CALCASIEU	15	2756538200	77608623	3533078	-10392571	LACALCASIEU	0	0	0	0	0	0	0	0	0	0	0	0	0	0	0	0	0	0	0																																
985	22	LA	21	558477	0500000US22021	22021	CALDWELL	15	1371203830	29277303	3775454	-10254370	LACALDWELL	0	0	0	0	0	0	0	0	0	0	0	0	0	0	0	0	0	0	0																																
1753	22	LA	23	558488	0500000US22023	22023	CAMERON	15	3327836871	1688122644	3487569	-10374295	LACAMERON	0	0	0	0	0	0	0	0	0	0	0	0	0	0	0	0	0	0	0																																
164	22	LA	25	558495	0500000US22025	22025	CATAHOULA	15	1833782911	81308667	3719644	-10224356	LACATAHOULA	0	0	0	0	0	0	0	0	0	0	0	0	0	0	0	0	0	0	0																																
1569	22	LA	27	558505	0500000US22027	22027	CLAIBORNE	15	1955125391	32473222	3871817	-10352238	LACLAIBORNE	0	0	0	0	0	0	0	0	0	0	0	0	0	0	0	0	0	0	0																																
165	22	LA	29	558515	0500000US22029	22029	CONCORDIA	15	1805172274	130329995	3690862	-10201318	LACONCORDIA	0	0	0	0	0	0	0	0	0	0	0	0	0	0	0	0	0	0	0																																
986	22	LA	31	558521	0500000US22031	22031	DE SOTO	15	2269878444	47049426	3770622	-10434787	LADE SOTO	2	2	2	2	0	0	0	0	0	0	0	0	0	0	0	0	0	0	0																																
1090	22	LA	33	558530	0500000US22033	22033	EAST BATON ROUGE	15	1179346044	38556769	3572953	-10140716	LAEAST BATON ROUGE	0	0	0	0	0	0	0	0	0	0	0	0	0	0	0	0	0	0	0																																
615	22	LA	35	558534	0500000US22035	22035	EAST CARROLL	15	1089619193	56273972	3859895	-10156237	LAEAST CARROLL	0	0	0	0	0	0	0	0	0	0	0	0	0	0	0	0	0	0	0																																
616	22	LA	37	558542	0500000US22037	22037	EAST FELICIANA	15	1174307241	6151756	3612664	-10135139	LAEAST FELICIANA	1	1	0	0	0	0	1	1	0	0	0	0	0	0	0	0	0	0	0																																
1103	22	LA	39	558551	0500000US22039	22039	EVANGELINE	15	1715552082	44665790	3597629	-10286575	LAEVANGELINE	0	0	0	0	0	0	0	0	0	0	0	0	0	0	0	0	0	0	0																																
617	22	LA	41	558557	0500000US22041	22041	FRANKLIN	15	1617667694	28107882	3780849	-10205072	LAFRANKLIN	0	0	0	0	0	0	0	0	0	0	0	0	0	0	0	0	0	0	0																																
1062	22	LA	43	558567	0500000US22043	22043	GRANT	15	1665429795	56013947	3710900	-10303679	LAGRANT	1	1	1	1	0	0	0	0	0	0	0	0	0	0	0	0	0	0	0																																
618	22	LA	45	558576	0500000US22045	22045	IBERIA	15	1486941064	1182115493	3490312	-10211319	LAIBERIA	0	0	0	0	0	0	0	0	0	0	0	0	0	0	0	0	0	0	0																																
1584	22	LA	47	558582	0500000US22047	22047	IBERVILLE	15	1602243611	88655982	3536844	-10168973	LAIBERVILLE	0	0	0	0	0	0	0	0	0	0	0	0	0	0	0	0	0	0	0																																
1578	22	LA	49	558592	0500000US22049	22049	JACKSON	15	1474195902	28714912	3803048	-10303487	LAJACKSON	0	0	0	0	0	0	0	0	0	0	0	0	0	0	0	0	0	0	0																																
1299	22	LA	51	558027	0500000US22051	22051	JEFFERSON	15	765682137	897184724	3476325	-10032949	LAJEFFERSON	0	0	0	0	0	0	0	0	0	0	0	0	0	0	0	0	0	0	0																																
987	22	LA	53	558039	0500000US22053	22053	JEFFERSON DAVIS	15	1687025362	18718206	3538037	-10332023	LAJEFFERSON DAVIS	0	0	0	0	0	0	0	0	0	0	0	0	0	0	0	0	0	0	0																																
1182	22	LA	55	558059	0500000US22055	22055	LAFAYETTE	15	696045240	1204114	3530165	-10248503	LALAFAYETTE	1	1	1	1	0	0	0	0	0	0	0	0	0	0	0	0	0	0	0																																
619	22	LA	57	558065	0500000US22057	22057	LAFOURCHE	15	2766953347	1037594367	3447994	-10066192	LALAFOURCHE	1	1	0	0	0	0	1	1	0	0	0	0	0	0	0	0	0	0	0																																
166	22	LA	59	558049	0500000US22059	22059	LASALLE	15	1617924843	97664776	3720995	-10259253	LALASALLE	0	0	0	0	0	0	0	0	0	0	0	0	0	0	0	0	0	0	0																																
2272	22	LA	61	558077	0500000US22061	22061	LINCOLN	15	1221806136	1897709	3842558	-10315402	LALINCOLN	0	0	0	0	0	0	0	0	0	0	0	0	0	0	0	0	0	0	0																																
167	22	LA	63	558083	0500000US22063	22063	LIVINGSTON	15	1678750673	112119167	3560282	-10099789	LALIVINGSTON	0	0	0	0	0	0	0	0	0	0	0	0	0	0	0	0	0	0	0																																
620	22	LA	65	558088	0500000US22065	22065	MADISON	15	1617282478	68539547	3811259	-10157083	LAMADISON	0	0	0	0	0	0	0	0	0	0	0	0	0	0	0	0	0	0	0																																
1337	22	LA	67	558097	0500000US22067	22067	MOREHOUSE	15	2058870205	28878805	3871499	-10219325	LAMOREHOUSE	0	0	0	0	0	0	0	0	0	0	0	0	0	0	0	0	0	0	0																																
168	22	LA	69	558108	0500000US22069	22069	NATCHITOCHES	15	3243341073	121033890	3727166	-10363429	LANATCHITOCHES	0	0	0	0	0	0	0	0	0	0	0	0	0	0	0	0	0	0	0																																
621	22	LA	71	558113	0500000US22071	22071	ORLEANS	15	438799508	467299606	3512392	-10010827	LAORLEANS	1	1	1	1	0	0	0	0	0	0	0	0	0	0	0	0	0	0	0																																
169	22	LA	73	558114	0500000US22073	22073	OUACHITA	15	1580943091	55283099	3826288	-10258628	LAOUACHITA	0	0	0	0	0	0	0	0	0	0	0	0	0	0	0	0	0	0	0																																
988	22	LA	75	558125	0500000US22075	22075	PLAQUEMINES	15	2021056000	4628015820	3431931	-9975363	LAPLAQUEMINES	0	0	0	0	0	0	0	0	0	0	0	0	0	0	0	0	0	0	0																																
622	22	LA	77	559449	0500000US22077	22077	POINTE COUPEE	15	1443519879	86418272	3595100	-10196961	LAPOINTE COUPEE	0	0	0	0	0	0	0	0	0	0	0	0	0	0	0	0	0	0	0																																
170	22	LA	79	559460	0500000US22079	22079	RAPIDES	15	3413632352	113043381	3658621	-10300743	LARAPIDES	1	1	0	0	0	0	1	1	0	0	0	0	0	0	0	0	0	0	0																																
623	22	LA	81	559472	0500000US22081	22081	RED RIVER	15	1007739206	34327512	3775559	-10390550	LARED RIVER	0	0	0	0	0	0	0	0	0	0	0	0	0	0	0	0	0	0	0																																
1344	22	LA	83	559481	0500000US22083	22083	RICHLAND	15	1448537069	13551678	3818307	-10215051	LARICHLAND	0	0	0	0	0	0	0	0	0	0	0	0	0	0	0	0	0	0	0																																
476	22	LA	85	559489	0500000US22085	22085	SABINE	15	2244636627	375317817	3706268	-10414459	LASABINE	0	0	0	0	0	0	0	0	0	0	0	0	0	0	0	0	0	0	0																																
1104	22	LA	87	1629542	0500000US22087	22087	ST. BERNARD	15	977743048	4604211012	3486774	-9969230	LAST. BERNARD	0	0	0	0	0	0	0	0	0	0	0	0	0	0	0	0	0	0	0																																
2329	22	LA	89	1629449	0500000US22089	22089	ST. CHARLES	15	719296011	308712052	3491431	-10058631	LAST. CHARLES	0	0	0	0	0	0	0	0	0	0	0	0	0	0	0	0	0	0	0																																
1160	22	LA	91	1629457	0500000US22091	22091	ST. HELENA	15	1057772583	2796210	3609674	-10097828	LAST. HELENA	0	0	0	0	0	0	0	0	0	0	0	0	0	0	0	0	0	0	0																																
1579	22	LA	93	1629464	0500000US22093	22093	ST. JAMES	15	625582188	42168610	3506940	-10107401	LAST. JAMES	0	0	0	0	0	0	0	0	0	0	0	0	0	0	0	0	0	0	0																																
2239	22	LA	95	1629472	0500000US22095	22095	ST. JOHN THE BAPTIST	15	555050557	506474565	3519836	-10071165	LAST. JOHN THE BAPTIST	0	0	0	0	0	0	0	0	0	0	0	0	0	0	0	0	0	0	0																																
171	22	LA	97	1629479	0500000US22097	22097	ST. LANDRY	15	2392904508	39047412	3580797	-10242042	LAST. LANDRY	0	0	0	0	0	0	0	0	0	0	0	0	0	0	0	0	0	0	0																																
477	22	LA	99	1629486	0500000US22099	22099	ST. MARTIN	15	1910535372	204161447	3520227	-10197833	LAST. MARTIN	0	0	0	0	0	0	0	0	0	0	0	0	0	0	0	0	0	0	0																																
478	22	LA	101	1629492	0500000US22101	22101	ST. MARY	15	1438845622	1460445312	3465671	-10179416	LAST. MARY	0	0	0	0	0	0	0	0	0	0	0	0	0	0	0	0	0	0	0																																
989	22	LA	103	1629503	0500000US22103	22103	ST. TAMMANY	15	2190305863	647228592	3556433	-10014123	LAST. TAMMANY	1	0	0	0	0	0	0	0	0	0	0	0	0	0	0	0	0	0	0																																
479	22	LA	105	559500	0500000US22105	22105	TANGIPAHOA	15	2049488094	136678798	3584434	-10063921	LATANGIPAHOA	0	0	0	0	0	0	0	0	0	0	0	0	0	0	0	0	0	0	0																																
1232	22	LA	107	559509	0500000US22107	22107	TENSAS	15	1561204507	99471076	3763570	-10167925	LATENSAS	0	0	0	0	0	0	0	0	0	0	0	0	0	0	0	0	0	0	0																																
480	22	LA	109	559517	0500000US22109	22109	TERREBONNE	15	3190255110	2202157453	3428587	-10115198	LATERREBONNE	0	0	0	0	0	0	0	0	0	0	0	0	0	0	0	0	0	0	0																																
1280	22	LA	111	559528	0500000US22111	22111	UNION	15	2271359848	73624039	3873032	-10283120	LAUNION	0	0	0	0	0	0	0	0	0	0	0	0	0	0	0	0	0	0	0																																
172	22	LA	113	559538	0500000US22113	22113	VERMILION	15	3038599776	955342197	3483887	-10277435	LAVERMILION	0	0	0	0	0	0	0	0	0	0	0	0	0	0	0	0	0	0	0																																
481	22	LA	115	559548	0500000US22115	22115	VERNON	15	3439275960	35153783	3646861	-10373218	LAVERNON	0	0	0	0	0	0	0	0	0	0	0	0	0	0	0	0	0	0	0																																
1580	22	LA	117	559557	0500000US22117	22117	WASHINGTON	15	1734071719	16460917	3613734	-10023258	LAWASHINGTON	0	0	0	0	0	0	0	0	0	0	0	0	0	0	0	0	0	0	0																																
173	22	LA	119	559567	0500000US22119	22119	WEBSTER	15	1536282651	56145063	3857404	-10390007	LAWEBSTER	1	1	0	0	0	0	0	0	0	0	0	1	1	0	0	0	0	0	0																																
2240	22	LA	121	559570	0500000US22121	22121	WEST BATON ROUGE	15	498293891	29602238	3563269	-10164889	LAWEST BATON ROUGE	0	0	0	0	0	0	0	0	0	0	0	0	0	0	0	0	0	0	0																																
174	22	LA	123	559578	0500000US22123	22123	WEST CARROLL	15	931478638	2386193	3867293	-10180915	LAWEST CARROLL	0	0	0	0	0	0	0	0	0	0	0	0	0	0	0	0	0	0	0																																
482	22	LA	125	559584	0500000US22125	22125	WEST FELICIANA	15	1044342243	58999603	3617163	-10176831	LAWEST FELICIANA	0	0	0	0	0	0	0	0	0	0	0	0	0	0	0	0	0	0	0																																
1105	22	LA	127	559594	0500000US22127	22127	WINN	15	2460711982	17448075	3756028	-10312261	LAWINN	0	0	0	0	0	0	0	0	0	0	0	0	0	0	0	0	0	0	0																																
1561	23	ME	1	581286	0500000US23001	23001	ANDROSCOGGIN	6	1211937419	75599699	5491209	-7815347	MEANDROSCOGGIN	26	26	17	17	0	0	9	9	0	0	0	0	0	0	0	0	0	0	0																																
483	23	ME	3	581287	0500000US23003	23003	AROOSTOOK	6	17278038268	405253178	5887417	-7636616	MEAROOSTOOK	6	6	4	4	0	0	2	2	0	0	0	0	0	0	0	0	0	0	0																																
2872	23	ME	5	581288	0500000US23005	23005	CUMBERLAND	6	2164390945	988820985	5441772	-7836775	MECUMBERLAND	96	95	70	70	0	0	24	24	0	0	0	0	0	0	0	0	0	0	0																																
484	23	ME	7	581289	0500000US23007	23007	FRANKLIN	6	4395190336	121369620	5617732	-7841859	MEFRANKLIN	5	5	3	3	0	0	2	2	0	0	0	0	0	0	0	0	0	0	0																																
1619	23	ME	9	581290	0500000US23009	23009	HANCOCK	6	4110284947	1963056832	5569095	-7609593	MEHANCOCK	55	55	47	47	0	0	3	3	0	0	0	2	1	0	0	1	0	0	0																																
2282	23	ME	11	581291	0500000US23011	23011	KENNEBEC	6	2246806176	216724439	5529050	-7766446	MEKENNEBEC	38	38	24	24	0	0	12	12	0	0	0	0	0	0	0	0	0	0	0																																
1620	23	ME	13	581292	0500000US23013	23013	KNOX	6	945693972	2017106979	5487343	-7699821	MEKNOX	71	71	47	47	0	0	23	23	0	0	0	0	0	0	0	0	0	0	0																																
485	23	ME	15	581293	0500000US23015	23015	LINCOLN	6	1180626214	631362207	5475776	-7741541	MELINCOLN	62	59	25	25	0	0	29	29	0	0	0	0	0	0	0	0	0	0	0																																
1161	23	ME	17	581294	0500000US23017	23017	OXFORD	6	5379068422	256039475	5543635	-7876633	MEOXFORD	8	7	3	3	0	0	4	4	0	0	0	0	0	0	0	0	0	0	0																																
1621	23	ME	19	581295	0500000US23019	23019	PENOBSCOT	6	8798667306	414015520	5685701	-7641941	MEPENOBSCOT	52	52	47	47	0	0	3	3	0	0	0	1	1	0	0	0	0	0	0																																
1281	23	ME	21	581296	0500000US23021	23021	PISCATAQUIS	6	10258683458	1080382095	5755116	-7712716	MEPISCATAQUIS	3	3	2	2	0	0	1	1	0	0	0	0	0	0	0	0	0	0	0																																
175	23	ME	23	581297	0500000US23023	23023	SAGADAHOC	6	657803473	300569614	5459268	-7776181	MESAGADAHOC	49	48	29	29	0	0	16	16	0	0	0	3	2	0	0	1	0	0	0																																
1076	23	ME	25	581298	0500000US23025	23025	SOMERSET	6	10164092046	437895944	5703938	-7787869	MESOMERSET	12	12	9	9	0	0	3	3	0	0	0	0	0	0	0	0	0	0	0																																
176	23	ME	27	581299	0500000US23027	23027	WALDO	6	1890504131	318127014	5543634	-7697233	MEWALDO	34	34	24	24	0	0	10	10	0	0	0	0	0	0	0	0	0	0	0																																
1233	23	ME	29	581300	0500000US23029	23029	WASHINGTON	6	6637326623	1800003685	5626727	-7528428	MEWASHINGTON	5	4	4	4	0	0	0	0	0	0	0	0	0	0	0	0	0	0	0																																
486	23	ME	31	581301	0500000US23031	23031	YORK	6	2566108149	722427909	5385164	-7871895	MEYORK	133	132	46	46	0	0	83	83	0	0	0	2	2	0	0	0	0	0	0																																
990	24	MD	1	1713506	0500000US24001	24001	ALLEGANY	6	1098571612	14940658	4811098	-8760723	MDALLEGANY	16	16	5	5	0	0	10	10	0	0	0	0	0	0	0	0	0	0	0																																
177	24	MD	3	1710958	0500000US24003	24003	ANNE ARUNDEL	6	1074553083	447833714	4722646	-8527639	MDANNE ARUNDEL	210	209	52	52	0	0	39	34	0	0	5	114	76	0	0	38	0	0	0																																
487	24	MD	5	1695314	0500000US24005	24005	BALTIMORE	6	1549750698	215989606	4788220	-8531455	MDBALTIMORE	42	40	19	19	0	0	15	15	0	0	0	6	4	0	0	2	0	0	0																																
2294	24	MD	510	1702381	0500000US24510	24510	BALTIMORE	25	209643557	28767622	4765472	-8528681	MDBALTIMORE	42	40	19	19	0	0	15	15	0	0	0	6	4	0	0	2	0	0	0																																
178	24	MD	9	1676636	0500000US24009	24009	CALVERT	6	552178304	341560888	4656511	-8523595	MDCALVERT	53	52	5	5	0	0	6	6	0	0	0	39	29	0	0	10	0	0	0																																
179	24	MD	11	595737	0500000US24011	24011	CAROLINE	6	827350236	16777064	4703357	-8441528	MDCAROLINE	6	6	4	4	0	0	1	1	0	0	0	1	1	0	0	0	0	0	0																																
1063	24	MD	13	1696228	0500000US24013	24013	CARROLL	6	1159279521	13185871	4802657	-8574112	MDCARROLL	35	34	11	11	0	0	22	22	0	0	0	1	0	0	0	1	0	0	0																																
488	24	MD	15	596115	0500000US24015	24015	CECIL	6	896852795	185340903	4803864	-8453692	MDCECIL	7	7	0	0	0	0	4	4	0	0	0	3	2	0	0	1	0	0	0																																
1106	24	MD	17	1676992	0500000US24017	24017	CHARLES	6	1185656914	479539650	4651362	-8570727	MDCHARLES	28	28	1	1	0	0	11	11	0	0	0	16	15	0	0	1	0	0	0																																
2527	24	MD	19	596495	0500000US24019	24019	DORCHESTER	6	1400542033	1145384766	4647907	-8461669	MDDORCHESTER	7	7	4	4	0	0	0	0	0	0	0	3	2	0	0	1	0	0	0																																
489	24	MD	21	1711211	0500000US24021	24021	FREDERICK	6	1710554389	18041931	4789587	-8615903	MDFREDERICK	50	50	21	21	0	0	27	27	0	0	0	1	1	0	0	0	0	0	0																																
180	24	MD	23	1711058	0500000US24023	24023	GARRETT	6	1676036320	22315761	4797724	-8824710	MDGARRETT	5	5	4	4	0	0	1	1	0	0	0	0	0	0	0	0	0	0	0																																
181	24	MD	25	1698178	0500000US24025	24025	HARFORD	6	1132089349	231910741	4802393	-8495583	MDHARFORD	28	28	12	12	0	0	8	8	0	0	0	7	3	0	0	4	0	0	0																																
182	24	MD	27	1709077	0500000US24027	24027	HOWARD	6	649942723	6345542	4757662	-8563947	MDHOWARD	38	38	19	19	0	0	6	5	0	0	1	10	5	0	0	5	0	0	0																																
1282	24	MD	29	593907	0500000US24029	24029	KENT	6	717510794	353307933	4758217	-8464715	MDKENT	9	9	0	0	0	0	2	2	0	0	0	6	5	0	0	1	0	0	0																																
490	24	MD	31	1712500	0500000US24031	24031	MONTGOMERY	6	1276884959	35995064	4741241	-8594335	MDMONTGOMERY	94	93	31	31	0	0	47	46	0	0	1	13	11	0	0	2	0	0	0																																
991	24	MD	33	1714670	0500000US24033	24033	PRINCE GEORGE'S	6	1250258133	41721659	4697336	-8554601	MDPRINCE GEORGE'S	83	81	14	14	0	0	5	5	0	0	0	59	42	0	0	17	0	0	0																																
1599	24	MD	35	596089	0500000US24035	24035	QUEEN ANNE'S	6	962645492	360048470	4731450	-8462521	MDQUEEN ANNE'S	30	28	2	2	0	0	9	9	0	0	0	16	12	1	0	3	0	0	0																																
491	24	MD	39	596907	0500000US24039	24039	SOMERSET	6	828090979	752714478	4595819	-8432642	MDSOMERSET	4	4	0	0	0	0	0	0	0	0	0	4	0	0	0	4	0	0	0																																
1622	24	MD	37	1697853	0500000US24037	24037	ST. MARY'S	6	925665243	1053737256	4622262	-8527739	MDST. MARY'S	39	39	2	2	0	0	9	8	0	0	1	27	25	0	0	2	0	0	0																																
492	24	MD	41	592947	0500000US24041	24041	TALBOT	6	695519249	539405840	4688992	-8471089	MDTALBOT	39	39	8	8	0	0	1	1	0	0	0	29	6	0	0	23	0	0	0																																
183	24	MD	43	1714220	0500000US24043	24043	WASHINGTON	6	1185609336	24803917	4808537	-8662221	MDWASHINGTON	20	19	11	11	0	0	7	7	0	0	0	0	0	0	0	0	0	0	0																																
1162	24	MD	45	1668606	0500000US24045	24045	WICOMICO	6	969736590	66797770	4632305	-8418066	MDWICOMICO	19	17	2	2	0	0	2	2	0	0	0	12	8	0	0	4	0	0	0																																
1623	24	MD	47	1668802	0500000US24047	24047	WORCESTER	6	1212832596	586845178	4609571	-8386127	MDWORCESTER	8	8	1	1	0	0	3	1	0	0	2	4	4	0	0	0	0	0	0																																
184	25	MA	1	606927	0500000US25001	25001	BARNSTABLE	6	1020989893	2360346064	5119799	-7824789	MABARNSTABLE	58	58	27	27	0	0	31	31	0	0	0	0	0	0	0	0	0	0	0																																
2168	25	MA	3	606928	0500000US25003	25003	BERKSHIRE	6	2400678867	50642922	5216813	-8149276	MABERKSHIRE	19	18	16	16	0	0	2	2	0	0	0	0	0	0	0	0	0	0	0																																
493	25	MA	5	606929	0500000US25005	25005	BRISTOL	6	1432482514	357547961	5130716	-7916432	MABRISTOL	61	59	23	23	0	0	36	36	0	0	0	0	0	0	0	0	0	0	0																																
2873	25	MA	7	606930	0500000US25007	25007	DUKES	6	267455938	1004128585	5070948	-7864732	MADUKES	22	21	5	5	0	0	12	12	0	0	0	3	3	0	0	0	0	0	0																																
1610	25	MA	9	606931	0500000US25009	25009	ESSEX	6	1275359633	870400284	5262382	-7898339	MAESSEX	137	137	48	48	0	0	88	88	0	0	0	0	0	0	0	0	0	0	0																																
1107	25	MA	11	606932	0500000US25011	25011	FRANKLIN	6	1810952650	65556538	5248759	-8080894	MAFRANKLIN	11	9	8	8	0	0	1	1	0	0	0	0	0	0	0	0	0	0	0																																
3177	25	MA	13	606933	0500000US25013	25013	HAMPDEN	6	1598136446	44413460	5181255	-8085319	MAHAMPDEN	26	26	7	7	0	0	19	19	0	0	0	0	0	0	0	0	0	0	0																																
494	25	MA	15	606934	0500000US25015	25015	HAMPSHIRE	6	1365512869	46539285	5212092	-8088911	MAHAMPSHIRE	68	68	37	37	0	0	31	31	0	0	0	0	0	0	0	0	0	0	0																																
3190	25	MA	17	606935	0500000US25017	25017	MIDDLESEX	6	2117856970	75792724	5234067	-7947307	MAMIDDLESEX	144	142	93	93	0	0	48	44	0	0	4	0	0	0	0	0	0	0	0																																
2169	25	MA	19	606936	0500000US25019	25019	NANTUCKET	6	119431671	667032059	5054197	-7800067	MANANTUCKET	0	0	0	0	0	0	0	0	0	0	0	0	0	0	0	0	0	0	0																																
1234	25	MA	21	606937	0500000US25021	25021	NORFOLK	6	1025875907	124960223	5185102	-7927174	MANORFOLK	85	82	59	59	0	0	23	23	0	0	0	0	0	0	0	0	0	0	0																																
1163	25	MA	23	606938	0500000US25023	25023	PLYMOUTH	6	1706313612	1125287797	5153742	-7882698	MAPLYMOUTH	175	172	98	98	0	0	71	71	0	0	0	1	1	0	0	0	0	0	0																																
495	25	MA	25	606939	0500000US25025	25025	SUFFOLK	6	150865086	160470296	5211089	-7911571	MASUFFOLK	4	4	1	1	0	0	3	3	0	0	0	0	0	0	0	0	0	0	0																																
1624	25	MA	27	606940	0500000US25027	25027	WORCESTER	6	3912530796	177502550	5213896	-8004754	MAWORCESTER	189	187	118	118	0	0	67	67	0	0	0	0	0	0	0	0	0	0	0																																
3125	26	MI	1	1622943	0500000US26001	26001	ALCONA	6	1747141585	2890419325	5572173	-9305608	MIALCONA	8	8	0	0	0	0	8	8	0	0	0	0	0	0	0	0	0	0	0																																
2874	26	MI	3	1622944	0500000US26003	26003	ALGER	6	2370036407	10703535571	5846161	-9640638	MIALGER	0	0	0	0	0	0	0	0	0	0	0	0	0	0	0	0	0	0	0																																
2184	26	MI	5	1622945	0500000US26005	26005	ALLEGAN	6	2137349551	2610845118	5250002	-9561056	MIALLEGAN	6	5	1	1	0	0	3	3	0	0	0	0	0	0	0	0	0	0	0																																
1625	26	MI	7	1622946	0500000US26007	26007	ALPENA	6	1481125303	2908714548	5627054	-9309180	MIALPENA	0	0	0	0	0	0	0	0	0	0	0	0	0	0	0	0	0	0	0																																
2185	26	MI	9	1622947	0500000US26009	26009	ANTRIM	6	1232064099	326512927	5621410	-9477770	MIANTRIM	0	0	0	0	0	0	0	0	0	0	0	0	0	0	0	0	0	0	0																																
2087	26	MI	11	1622948	0500000US26011	26011	ARENAC	6	940660641	822319329	5475468	-9339033	MIARENAC	1	1	1	1	0	0	0	0	0	0	0	0	0	0	0	0	0	0	0																																
185	26	MI	13	1622949	0500000US26013	26013	BARAGA	6	2326506042	441604306	5887272	-9836757	MIBARAGA	0	0	0	0	0	0	0	0	0	0	0	0	0	0	0	0	0	0	0																																
1611	26	MI	15	1622950	0500000US26015	26015	BARRY	6	1432507987	62021607	5250571	-9496550	MIBARRY	3	3	1	1	0	0	2	2	0	0	0	0	0	0	0	0	0	0	0																																
1671	26	MI	17	1622951	0500000US26017	26017	BAY	6	1145557693	487990590	5420433	-9349913	MIBAY	0	0	0	0	0	0	0	0	0	0	0	0	0	0	0	0	0	0	0																																
1612	26	MI	19	1622952	0500000US26019	26019	BENZIE	6	828029228	1398237386	5564845	-9575205	MIBENZIE	0	0	0	0	0	0	0	0	0	0	0	0	0	0	0	0	0	0	0																																
2088	26	MI	21	1622953	0500000US26021	26021	BERRIEN	6	1470467019	2625526479	5154256	-9619356	MIBERRIEN	5	5	1	1	0	0	4	4	0	0	0	0	0	0	0	0	0	0	0																																
1682	26	MI	23	1622954	0500000US26023	26023	BRANCH	6	1311513992	34440013	5148453	-9468726	MIBRANCH	0	0	0	0	0	0	0	0	0	0	0	0	0	0	0	0	0	0	0																																
2528	26	MI	25	1622955	0500000US26025	26025	CALHOUN	6	1829249870	31275675	5198018	-9462780	MICALHOUN	2	2	1	1	0	0	1	1	0	0	0	0	0	0	0	0	0	0	0																																
3029	26	MI	27	1622956	0500000US26027	26027	CASS	6	1269354633	47180822	5148338	-9572751	MICASS	0	0	0	0	0	0	0	0	0	0	0	0	0	0	0	0	0	0	0																																
1283	26	MI	29	1622957	0500000US26029	26029	CHARLEVOIX	6	1078324745	2522960018	5669355	-9476289	MICHARLEVOIX	0	0	0	0	0	0	0	0	0	0	0	0	0	0	0	0	0	0	0																																
2129	26	MI	31	1622958	0500000US26031	26031	CHEBOYGAN	6	1852528263	440607039	5692182	-9406491	MICHEBOYGAN	3	3	0	0	0	0	3	3	0	0	0	0	0	0	0	0	0	0	0																																
1683	26	MI	33	1622959	0500000US26033	26033	CHIPPEWA	6	4036315424	2952479423	5829557	-9415261	MICHIPPEWA	5	5	0	0	0	0	5	5	0	0	0	0	0	0	0	0	0	0	0																																
496	26	MI	35	1622960	0500000US26035	26035	CLARE	6	1461621715	28500716	5463605	-9445214	MICLARE	0	0	0	0	0	0	0	0	0	0	0	0	0	0	0	0	0	0	0																																
2875	26	MI	37	1622961	0500000US26037	26037	CLINTON	6	1466991661	21105919	5303438	-9417798	MICLINTON	0	0	0	0	0	0	0	0	0	0	0	0	0	0	0	0	0	0	0																																
1613	26	MI	39	1622962	0500000US26039	26039	CRAWFORD	6	1440763922	18025856	5571896	-9418770	MICRAWFORD	3	3	0	0	0	0	3	3	0	0	0	0	0	0	0	0	0	0	0																																
186	26	MI	41	1622963	0500000US26041	26041	DELTA	6	3033119057	2124391646	5767485	-9676347	MIDELTA	1	1	0	0	0	0	0	0	0	0	0	0	0	0	0	0	0	0	0																																
2130	26	MI	43	1622964	0500000US26043	26043	DICKINSON	6	1972018818	40533053	5781931	-9781667	MIDICKINSON	1	1	1	1	0	0	0	0	0	0	0	0	0	0	0	0	0	0	0																																
2913	26	MI	45	1622965	0500000US26045	26045	EATON	6	1489703574	11020019	5250728	-9444157	MIEATON	2	2	2	2	0	0	0	0	0	0	0	0	0	0	0	0	0	0	0																																
2813	26	MI	47	1622966	0500000US26047	26047	EMMET	6	1210886743	1073475707	5703983	-9449999	MIEMMET	0	0	0	0	0	0	0	0	0	0	0	0	0	0	0	0	0	0	0																																
1993	26	MI	49	1622967	0500000US26049	26049	GENESEE	6	1649729500	32693085	5315331	-9318184	MIGENESEE	4	4	1	1	0	0	3	3	0	0	0	0	0	0	0	0	0	0	0																																
1684	26	MI	51	1622968	0500000US26051	26051	GLADWIN	6	1299615518	36636103	5464032	-9394059	MIGLADWIN	0	0	0	0	0	0	0	0	0	0	0	0	0	0	0	0	0	0	0																																
497	26	MI	53	1622969	0500000US26053	26053	GOGEBIC	6	2853813312	969951123	5846192	-9984812	MIGOGEBIC	3	3	0	0	0	0	3	3	0	0	0	0	0	0	0	0	0	0	0																																
1164	26	MI	55	1622970	0500000US26055	26055	GRAND TRAVERSE	6	1202643276	354756753	5569565	-9524544	MIGRAND TRAVERSE	3	3	0	0	0	0	2	2	0	0	0	1	1	0	0	0	0	0	0																																
1685	26	MI	57	1622971	0500000US26057	26057	GRATIOT	6	1472309904	8154670	5356674	-9418178	MIGRATIOT	0	0	0	0	0	0	0	0	0	0	0	0	0	0	0	0	0	0	0																																
1614	26	MI	59	1622972	0500000US26059	26059	HILLSDALE	6	1549199574	22938608	5144224	-9416843	MIHILLSDALE	2	2	0	0	0	0	2	2	0	0	0	0	0	0	0	0	0	0	0																																
2942	26	MI	61	1622973	0500000US26061	26061	HOUGHTON	6	2613513997	1275354815	5925675	-9872576	MIHOUGHTON	2	2	2	2	0	0	0	0	0	0	0	0	0	0	0	0	0	0	0																																
498	26	MI	63	1622974	0500000US26063	26063	HURON	6	2165436311	3368857517	5439713	-9242161	MIHURON	3	3	0	0	0	0	3	3	0	0	0	0	0	0	0	0	0	0	0																																
2809	26	MI	65	1622975	0500000US26065	26065	INGHAM	6	1440346359	11891440	5250883	-9392420	MIINGHAM	1	1	0	0	0	0	1	1	0	0	0	0	0	0	0	0	0	0	0																																
2914	26	MI	67	1622976	0500000US26067	26067	IONIA	6	1479671935	22641047	5303656	-9470462	MIIONIA	0	0	0	0	0	0	0	0	0	0	0	0	0	0	0	0	0	0	0																																
3178	26	MI	69	1622977	0500000US26069	26069	IOSCO	6	1422205035	3473020950	5520712	-9310294	MIIOSCO	1	1	0	0	0	0	1	1	0	0	0	0	0	0	0	0	0	0	0																																
187	26	MI	71	1622978	0500000US26071	26071	IRON	6	3020278450	116739058	5813925	-9855177	MIIRON	0	0	0	0	0	0	0	0	0	0	0	0	0	0	0	0	0	0	0																																
2243	26	MI	73	1622979	0500000US26073	26073	ISABELLA	6	1483226454	12959626	5410031	-9445102	MIISABELLA	0	0	0	0	0	0	0	0	0	0	0	0	0	0	0	0	0	0	0																																
2244	26	MI	75	1622980	0500000US26075	26075	JACKSON	6	1817308326	56538564	5198311	-9397973	MIJACKSON	14	14	1	1	0	0	13	13	0	0	0	0	0	0	0	0	0	0	0																																
3030	26	MI	77	1622981	0500000US26077	26077	KALAMAZOO	6	1456081718	46881014	5197856	-9521288	MIKALAMAZOO	15	15	1	1	0	0	14	14	0	0	0	0	0	0	0	0	0	0	0																																
2287	26	MI	79	1622982	0500000US26079	26079	KALKASKA	6	1450060290	28061562	5572052	-9472195	MIKALKASKA	0	0	0	0	0	0	0	0	0	0	0	0	0	0	0	0	0	0	0																																
1727	26	MI	81	1622983	0500000US26081	26081	KENT	6	2195453261	62871179	5316952	-9523304	MIKENT	4	4	2	2	0	0	2	2	0	0	0	0	0	0	0	0	0	0	0																																
634	26	MI	83	1622984	0500000US26083	26083	KEWEENAW	6	1398883253	14053673397	6045670	-9844709	MIKEWEENAW	0	0	0	0	0	0	0	0	0	0	0	0	0	0	0	0	0	0	0																																
1728	26	MI	85	1622985	0500000US26085	26085	LAKE	6	1469857281	17521848	5463941	-9551401	MILAKE	0	0	0	0	0	0	0	0	0	0	0	0	0	0	0	0	0	0	0																																
2551	26	MI	87	1622986	0500000US26087	26087	LAPEER	6	1668449552	48310219	5325757	-9264206	MILAPEER	0	0	0	0	0	0	0	0	0	0	0	0	0	0	0	0	0	0	0																																
3060	26	MI	89	1622987	0500000US26089	26089	LEELANAU	6	899207290	5659134006	5611925	-9552517	MILEELANAU	1	1	0	0	0	0	1	1	0	0	0	0	0	0	0	0	0	0	0																																
1741	26	MI	91	1622988	0500000US26091	26091	LENAWEE	6	1941350734	30688197	5145320	-9358226	MILENAWEE	2	2	0	0	0	0	2	2	0	0	0	0	0	0	0	0	0	0	0																																
2296	26	MI	93	1622989	0500000US26093	26093	LIVINGSTON	6	1463696909	52499169	5251764	-9340989	MILIVINGSTON	5	5	1	1	0	0	4	4	0	0	0	0	0	0	0	0	0	0	0																																
2915	26	MI	95	1622990	0500000US26095	26095	LUCE	6	2328606181	2624713509	5856172	-9522750	MILUCE	0	0	0	0	0	0	0	0	0	0	0	0	0	0	0	0	0	0	0																																
635	26	MI	97	1622991	0500000US26097	26097	MACKINAC	6	2646811928	2793797829	5793261	-9471855	MIMACKINAC	0	0	0	0	0	0	0	0	0	0	0	0	0	0	0	0	0	0	0																																
636	26	MI	99	1622992	0500000US26099	26099	MACOMB	6	1240902197	237590352	5265799	-9231969	MIMACOMB	8	8	0	0	0	0	8	8	0	0	0	0	0	0	0	0	0	0	0																																
1742	26	MI	101	1622993	0500000US26101	26101	MANISTEE	6	1404203525	1912441687	5517166	-9579794	MIMANISTEE	3	3	2	2	0	0	1	1	0	0	0	0	0	0	0	0	0	0	0																																
637	26	MI	103	1622994	0500000US26103	26103	MARQUETTE	6	4683963838	4185358819	5849966	-9756272	MIMARQUETTE	5	5	1	1	0	0	4	4	0	0	0	0	0	0	0	0	0	0	0																																
1570	26	MI	105	1622995	0500000US26105	26105	MASON	6	1282237606	1935672193	5464746	-9601303	MIMASON	1	1	1	1	0	0	0	0	0	0	0	0	0	0	0	0	0	0	0																																
2297	26	MI	107	1622996	0500000US26107	26107	MECOSTA	6	1437626842	41759537	5410061	-9498288	MIMECOSTA	2	2	0	0	0	0	2	2	0	0	0	0	0	0	0	0	0	0	0																																
1300	26	MI	109	1622997	0500000US26109	26109	MENOMINEE	6	2704030473	761792643	5713499	-9746745	MIMENOMINEE	1	1	1	1	0	0	0	0	0	0	0	0	0	0	0	0	0	0	0																																
2827	26	MI	111	1622998	0500000US26111	26111	MIDLAND	6	1337099821	30589808	5410990	-9394041	MIMIDLAND	0	0	0	0	0	0	0	0	0	0	0	0	0	0	0	0	0	0	0																																
2298	26	MI	113	1622999	0500000US26113	26113	MISSAUKEE	6	1462638198	23575303	5517834	-9472694	MIMISSAUKEE	0	0	0	0	0	0	0	0	0	0	0	0	0	0	0	0	0	0	0																																
1108	26	MI	115	1623000	0500000US26115	26115	MONROE	6	1423002774	338237702	5150342	-9299339	MIMONROE	24	24	0	0	0	0	24	24	0	0	0	0	0	0	0	0	0	0	0																																
3061	26	MI	117	1623001	0500000US26117	26117	MONTCALM	6	1826967219	39965455	5359462	-9479149	MIMONTCALM	1	1	0	0	0	0	1	1	0	0	0	0	0	0	0	0	0	0	0																																
2299	26	MI	119	1623002	0500000US26119	26119	MONTMORENCY	6	1415851589	41410946	5625910	-9365001	MIMONTMORENCY	21	21	0	0	0	0	20	20	0	0	0	0	0	0	0	0	0	0	0																																
1571	26	MI	121	1623003	0500000US26121	26121	MUSKEGON	6	1295054825	2486391724	5356444	-9590414	MIMUSKEGON	0	0	0	0	0	0	0	0	0	0	0	0	0	0	0	0	0	0	0																																
2337	26	MI	123	1623004	0500000US26123	26123	NEWAYGO	6	2112559448	119204427	5396796	-9551312	MINEWAYGO	2	2	0	0	0	0	2	2	0	0	0	0	0	0	0	0	0	0	0																																
2751	26	MI	125	1623005	0500000US26125	26125	OAKLAND	6	2246702102	103171713	5260483	-9282464	MIOAKLAND	26	26	2	2	0	0	23	23	0	0	0	0	0	0	0	0	0	0	0																																
2338	26	MI	127	1623006	0500000US26127	26127	OCEANA	6	1326431592	2055963785	5410079	-9603262	MIOCEANA	4	4	0	0	0	0	3	3	0	0	0	1	1	0	0	0	0	0	0																																
3031	26	MI	129	1623007	0500000US26129	26129	OGEMAW	6	1459438802	29680532	5517466	-9364913	MIOGEMAW	10	10	0	0	0	0	10	10	0	0	0	0	0	0	0	0	0	0	0																																
1572	26	MI	131	1623008	0500000US26131	26131	ONTONAGON	6	3396305812	6292488315	5887564	-9942498	MIONTONAGON	1	1	1	1	0	0	0	0	0	0	0	0	0	0	0	0	0	0	0																																
2828	26	MI	133	1623009	0500000US26133	26133	OSCEOLA	6	1467044588	17266828	5463912	-9498364	MIOSCEOLA	1	1	0	0	0	0	1	1	0	0	0	0	0	0	0	0	0	0	0																																
992	26	MI	135	1623010	0500000US26135	26135	OSCODA	6	1465256288	15133747	5571597	-9365281	MIOSCODA	5	5	0	0	0	0	5	5	0	0	0	0	0	0	0	0	0	0	0																																
1626	26	MI	137	1623011	0500000US26137	26137	OTSEGO	6	1333825812	28997739	5624926	-9417512	MIOTSEGO	0	0	0	0	0	0	0	0	0	0	0	0	0	0	0	0	0	0	0																																
1627	26	MI	139	1623012	0500000US26139	26139	OTTAWA	6	1459662264	2765669102	5305908	-9573040	MIOTTAWA	15	15	3	3	0	0	12	12	0	0	0	0	0	0	0	0	0	0	0																																
188	26	MI	141	1623013	0500000US26141	26141	PRESQUE ISLE	6	1706067766	4957327257	5675275	-9341686	MIPRESQUE ISLE	0	0	0	0	0	0	0	0	0	0	0	0	0	0	0	0	0	0	0																																
1628	26	MI	143	1623014	0500000US26143	26143	ROSCOMMON	6	1345852870	156421369	5517558	-9418915	MIROSCOMMON	5	5	0	0	0	0	5	5	0	0	0	0	0	0	0	0	0	0	0																																
3032	26	MI	145	1623015	0500000US26145	26145	SAGINAW	6	2073181589	40159719	5363152	-9356751	MISAGINAW	0	0	0	0	0	0	0	0	0	0	0	0	0	0	0	0	0	0	0																																
1687	26	MI	151	1623016	0500000US26151	26151	SANILAC	6	2493045863	1624882489	5376754	-9219503	MISANILAC	0	0	0	0	0	0	0	0	0	0	0	0	0	0	0	0	0	0	0																																
1226	26	MI	153	1623017	0500000US26153	26153	SCHOOLCRAFT	6	3033820559	1845664244	5812028	-9595685	MISCHOOLCRAFT	0	0	0	0	0	0	0	0	0	0	0	0	0	0	0	0	0	0	0																																
1688	26	MI	155	1623018	0500000US26155	26155	SHIAWASSEE	6	1374710887	26336215	5304971	-9367171	MISHIAWASSEE	1	1	0	0	0	0	1	1	0	0	0	0	0	0	0	0	0	0	0																																
189	26	MI	147	1625033	0500000US26147	26147	ST. CLAIR	6	1867861159	298681155	5302029	-9203969	MIST. CLAIR	2	2	0	0	0	0	2	2	0	0	0	0	0	0	0	0	0	0	0																																
1629	26	MI	149	1625034	0500000US26149	26149	ST. JOSEPH	6	1296553523	52912989	5148201	-9520906	MIST. JOSEPH	3	3	1	1	0	0	2	2	0	0	0	0	0	0	0	0	0	0	0																																
2924	26	MI	157	1623019	0500000US26157	26157	TUSCOLA	6	2080717684	286300240	5383024	-9285934	MITUSCOLA	0	0	0	0	0	0	0	0	0	0	0	0	0	0	0	0	0	0	0																																
1689	26	MI	159	1623020	0500000US26159	26159	VAN BUREN	6	1574150150	1248671273	5198734	-9575588	MIVAN BUREN	8	8	1	1	0	0	7	7	0	0	0	0	0	0	0	0	0	0	0																																
2829	26	MI	161	1623021	0500000US26161	26161	WASHTENAW	6	1828428383	42628874	5199022	-9332888	MIWASHTENAW	34	34	2	2	0	0	31	31	0	0	0	1	1	0	0	0	0	0	0																																
190	26	MI	163	1623022	0500000US26163	26163	WAYNE	6	1585112017	157118555	5203340	-9270912	MIWAYNE	6	6	0	0	0	0	6	6	0	0	0	0	0	0	0	0	0	0	0																																
3064	26	MI	165	1623023	0500000US26165	26165	WEXFORD	6	1463348860	27098944	5517991	-9526545	MIWEXFORD	0	0	0	0	0	0	0	0	0	0	0	0	0	0	0	0	0	0	0																																
2753	27	MN	1	663198	0500000US27001	27001	AITKIN	6	4718271057	449535882	5878620	-10398963	MNAITKIN	1	1	0	0	0	0	1	1	0	0	0	0	0	0	0	0	0	0	0																																
1745	27	MN	3	659447	0500000US27003	27003	ANOKA	6	1095498607	59831231	5664675	-10380154	MNANOKA	26	26	8	8	0	0	18	18	0	0	0	0	0	0	0	0	0	0	0																																
2349	27	MN	5	659448	0500000US27005	27005	BECKER	6	3406158356	336848661	5931486	-10650379	MNBECKER	3	3	2	2	0	0	1	1	0	0	0	0	0	0	0	0	0	0	0																																
1746	27	MN	7	659449	0500000US27007	27007	BELTRAMI	6	6487127468	1426314757	6102923	-10568500	MNBELTRAMI	10	10	4	4	0	0	6	6	0	0	0	0	0	0	0	0	0	0	0																																
2178	27	MN	9	659450	0500000US27009	27009	BENTON	6	1057483337	12286995	5732286	-10463906	MNBENTON	1	1	1	1	0	0	0	0	0	0	0	0	0	0	0	0	0	0	0																																
191	27	MN	11	659451	0500000US27011	27011	BIG STONE	6	1292477790	75340289	5688898	-10732438	MNBIG STONE	0	0	0	0	0	0	0	0	0	0	0	0	0	0	0	0	0	0	0																																
638	27	MN	13	659452	0500000US27013	27013	BLUE EARTH	6	1936862561	46052484	5470845	-10471493	MNBLUE EARTH	2	2	1	1	0	0	1	1	0	0	0	0	0	0	0	0	0	0	0																																
192	27	MN	15	659453	0500000US27015	27015	BROWN	6	1582659428	18584892	5503021	-10545028	MNBROWN	0	0	0	0	0	0	0	0	0	0	0	0	0	0	0	0	0	0	0																																
2179	27	MN	17	659454	0500000US27017	27017	CARLTON	6	2230821122	36133709	5875842	-10316761	MNCARLTON	0	0	0	0	0	0	0	0	0	0	0	0	0	0	0	0	0	0	0																																
2458	27	MN	19	659455	0500000US27019	27019	CARVER	6	917348417	56768233	5593378	-10442061	MNCARVER	3	3	1	1	0	0	2	2	0	0	0	0	0	0	0	0	0	0	0																																
193	27	MN	21	659456	0500000US27021	27021	CASS	6	5235579845	1016649115	5934247	-10500186	MNCASS	21	21	5	5	0	0	16	16	0	0	0	0	0	0	0	0	0	0	0																																
1301	27	MN	23	659457	0500000US27023	27023	CHIPPEWA	6	1505064444	17233195	5625068	-10638443	MNCHIPPEWA	0	0	0	0	0	0	0	0	0	0	0	0	0	0	0	0	0	0	0																																
2762	27	MN	25	659458	0500000US27025	27025	CHISAGO	6	1074610514	71157912	5701039	-10342523	MNCHISAGO	6	6	4	4	0	0	2	2	0	0	0	0	0	0	0	0	0	0	0																																
639	27	MN	27	659459	0500000US27027	27027	CLAY	6	2707308702	18991336	5924624	-10741293	MNCLAY	0	0	0	0	0	0	0	0	0	0	0	0	0	0	0	0	0	0	0																																
2180	27	MN	29	659460	0500000US27029	27029	CLEARWATER	6	2587409022	79744538	6037149	-10617554	MNCLEARWATER	0	0	0	0	0	0	0	0	0	0	0	0	0	0	0	0	0	0	0																																
194	27	MN	31	659461	0500000US27031	27031	COOK	6	3761621396	4887941605	6090765	-10078246	MNCOOK	1	1	1	1	0	0	0	0	0	0	0	0	0	0	0	0	0	0	0																																
2181	27	MN	33	659462	0500000US27033	27033	COTTONWOOD	6	1657446636	22318291	5466579	-10595527	MNCOTTONWOOD	0	0	0	0	0	0	0	0	0	0	0	0	0	0	0	0	0	0	0																																
3156	27	MN	35	659463	0500000US27035	27035	CROW WING	6	2585784334	409678832	5858162	-10471921	MNCROW WING	21	21	12	12	0	0	9	9	0	0	0	0	0	0	0	0	0	0	0																																
2217	27	MN	37	659464	0500000US27037	27037	DAKOTA	6	1456708835	63156296	5570055	-10359998	MNDAKOTA	9	9	4	4	0	0	5	5	0	0	0	0	0	0	0	0	0	0	0																																
640	27	MN	39	659465	0500000US27039	27039	DODGE	6	1137724826	800245	5468981	-10337356	MNDODGE	0	0	0	0	0	0	0	0	0	0	0	0	0	0	0	0	0	0	0																																
3065	27	MN	41	659466	0500000US27041	27041	DOUGLAS	6	1649943521	214860990	5769778	-10625839	MNDOUGLAS	2	2	0	0	0	0	2	2	0	0	0	0	0	0	0	0	0	0	0																																
2552	27	MN	43	659467	0500000US27043	27043	FARIBAULT	6	1845302381	24421578	5415157	-10458236	MNFARIBAULT	0	0	0	0	0	0	0	0	0	0	0	0	0	0	0	0	0	0	0																																
1747	27	MN	45	659468	0500000US27045	27045	FILLMORE	6	2230733404	2068919	5415161	-10251430	MNFILLMORE	3	3	2	2	0	0	1	1	0	0	0	0	0	0	0	0	0	0	0																																
2230	27	MN	47	659469	0500000US27047	27047	FREEBORN	6	1831347093	39714579	5415140	-10391543	MNFREEBORN	0	0	0	0	0	0	0	0	0	0	0	0	0	0	0	0	0	0	0																																
1551	27	MN	49	659470	0500000US27049	27049	GOODHUE	6	1960231259	61007240	5529145	-10321817	MNGOODHUE	3	2	2	2	0	0	0	0	0	0	0	0	0	0	0	0	0	0	0																																
2459	27	MN	51	659471	0500000US27051	27051	GRANT	6	1418786605	71704359	5769831	-10688028	MNGRANT	1	1	0	0	0	0	1	1	0	0	0	0	0	0	0	0	0	0	0																																
641	27	MN	53	659472	0500000US27053	27053	HENNEPIN	6	1433923040	137089920	5622289	-10405807	MNHENNEPIN	27	27	7	7	0	0	16	16	0	0	0	1	1	0	0	0	0	0	0																																
2763	27	MN	55	659473	0500000US27055	27055	HOUSTON	6	1429784548	43496132	5414775	-10184942	MNHOUSTON	2	2	2	2	0	0	0	0	0	0	0	0	0	0	0	0	0	0	0																																
2231	27	MN	57	659474	0500000US27057	27057	HUBBARD	6	2398071642	190598917	5959964	-10566073	MNHUBBARD	2	2	2	2	0	0	0	0	0	0	0	0	0	0	0	0	0	0	0																																
195	27	MN	59	659475	0500000US27059	27059	ISANTI	6	1128570637	41163732	5710389	-10385572	MNISANTI	2	2	2	2	0	0	0	0	0	0	0	0	0	0	0	0	0	0	0																																
1302	27	MN	61	659476	0500000US27061	27061	ITASCA	6	6908157284	675007069	6025893	-10423115	MNITASCA	1	1	1	1	0	0	0	0	0	0	0	0	0	0	0	0	0	0	0																																
1650	27	MN	63	659477	0500000US27063	27063	JACKSON	6	1820689802	42120047	5415188	-10592497	MNJACKSON	1	1	0	0	0	0	1	1	0	0	0	0	0	0	0	0	0	0	0																																
1552	27	MN	65	659478	0500000US27065	27065	KANABEC	6	1350910808	31322739	5771636	-10385361	MNKANABEC	4	4	0	0	0	0	4	4	0	0	0	0	0	0	0	0	0	0	0																																
1660	27	MN	67	659479	0500000US27067	27067	KANDIYOHI	6	2064978239	168506888	5645635	-10575878	MNKANDIYOHI	2	2	2	2	0	0	0	0	0	0	0	0	0	0	0	0	0	0	0																																
196	27	MN	69	659480	0500000US27069	27069	KITTSON	6	2845894847	12411746	6237136	-10773824	MNKITTSON	0	0	0	0	0	0	0	0	0	0	0	0	0	0	0	0	0	0	0																																
1705	27	MN	71	659481	0500000US27071	27071	KOOCHICHING	6	8039819285	129002453	6147997	-10439921	MNKOOCHICHING	1	1	1	1	0	0	0	0	0	0	0	0	0	0	0	0	0	0	0																																
642	27	MN	73	659482	0500000US27073	27073	LAC QUI PARLE	6	1981394519	33643131	5620866	-10705999	MNLAC QUI PARLE	0	0	0	0	0	0	0	0	0	0	0	0	0	0	0	0	0	0	0																																
197	27	MN	75	659484	0500000US27075	27075	LAKE	6	5463008494	2282651729	6047719	-10179661	MNLAKE	0	0	0	0	0	0	0	0	0	0	0	0	0	0	0	0	0	0	0																																
1185	27	MN	77	659483	0500000US27077	27077	LAKE OF THE WOODS	6	3361462398	1234896316	6236393	-10564814	MNLAKE OF THE WOODS	0	0	0	0	0	0	0	0	0	0	0	0	0	0	0	0	0	0	0																																
3078	27	MN	79	659485	0500000US27079	27079	LE SUEUR	6	1162318477	64897214	5523138	-10433984	MNLE SUEUR	0	0	0	0	0	0	0	0	0	0	0	0	0	0	0	0	0	0	0																																
1716	27	MN	81	659486	0500000US27081	27081	LINCOLN	6	1390177657	30255244	5529580	-10716407	MNLINCOLN	0	0	0	0	0	0	0	0	0	0	0	0	0	0	0	0	0	0	0																																
1553	27	MN	83	659487	0500000US27083	27083	LYON	6	1850712587	18397339	5529726	-10668752	MNLYON	1	1	0	0	0	0	1	1	0	0	0	0	0	0	0	0	0	0	0																																
643	27	MN	87	659488	0500000US27087	27087	MAHNOMEN	6	1444886579	64851262	5995381	-10665414	MNMAHNOMEN	0	0	0	0	0	0	0	0	0	0	0	0	0	0	0	0	0	0	0																																
1345	27	MN	89	659489	0500000US27089	27089	MARSHALL	6	4597384439	98019675	6166698	-10727695	MNMARSHALL	1	1	1	1	0	0	0	0	0	0	0	0	0	0	0	0	0	0	0																																
1566	27	MN	91	659490	0500000US27091	27091	MARTIN	6	1844947506	44649915	5415217	-10525387	MNMARTIN	0	0	0	0	0	0	0	0	0	0	0	0	0	0	0	0	0	0	0																																
1717	27	MN	85	659491	0500000US27085	27085	MCLEOD	6	1272931184	36379308	5593822	-10494351	MNMCLEOD	1	0	0	0	0	0	0	0	0	0	0	0	0	0	0	0	0	0	0																																
1617	27	MN	93	659492	0500000US27093	27093	MEEKER	6	1575108881	94852126	5640979	-10522729	MNMEEKER	2	2	1	1	0	0	1	1	0	0	0	0	0	0	0	0	0	0	0																																
2799	27	MN	95	659493	0500000US27095	27095	MILLE LACS	6	1482347345	283000300	5770596	-10422849	MNMILLE LACS	3	3	0	0	0	0	3	3	0	0	0	0	0	0	0	0	0	0	0																																
644	27	MN	97	659494	0500000US27097	27097	MORRISON	6	2913947109	73293225	5782447	-10493923	MNMORRISON	10	10	2	2	0	0	8	8	0	0	0	0	0	0	0	0	0	0	0																																
2781	27	MN	99	659495	0500000US27099	27099	MOWER	6	1842332256	617229	5414773	-10325165	MNMOWER	0	0	0	0	0	0	0	0	0	0	0	0	0	0	0	0	0	0	0																																
2200	27	MN	101	659496	0500000US27101	27101	MURRAY	6	1825163785	38338284	5468912	-10660318	MNMURRAY	0	0	0	0	0	0	0	0	0	0	0	0	0	0	0	0	0	0	0																																
1235	27	MN	103	659497	0500000US27103	27103	NICOLLET	6	1161920930	47467519	5519771	-10491581	MNNICOLLET	0	0	0	0	0	0	0	0	0	0	0	0	0	0	0	0	0	0	0																																
2201	27	MN	105	659498	0500000US27105	27105	NOBLES	6	1852113586	19287319	5415205	-10659216	MNNOBLES	0	0	0	0	0	0	0	0	0	0	0	0	0	0	0	0	0	0	0																																
1186	27	MN	107	659499	0500000US27107	27107	NORMAN	6	2260512388	10208057	5995572	-10737355	MNNORMAN	0	0	0	0	0	0	0	0	0	0	0	0	0	0	0	0	0	0	0																																
1618	27	MN	109	659500	0500000US27109	27109	OLMSTED	6	1693067589	3019334	5466060	-10286120	MNOLMSTED	4	4	2	2	0	0	1	1	0	0	0	0	0	0	0	0	0	0	0																																
2202	27	MN	111	659501	0500000US27111	27111	OTTER TAIL	6	5107557096	653980190	5846239	-10654163	MNOTTER TAIL	24	24	2	2	0	0	22	22	0	0	0	0	0	0	0	0	0	0	0																																
2752	27	MN	113	659502	0500000US27113	27113	PENNINGTON	6	1596928761	4332058	6117900	-10690759	MNPENNINGTON	0	0	0	0	0	0	0	0	0	0	0	0	0	0	0	0	0	0	0																																
2350	27	MN	115	659503	0500000US27115	27115	PINE	6	3655223636	60260135	5799871	-10323884	MNPINE	40	40	5	5	0	0	35	35	0	0	0	0	0	0	0	0	0	0	0																																
1636	27	MN	117	659504	0500000US27117	27117	PIPESTONE	6	1204488112	2348855	5469043	-10715464	MNPIPESTONE	0	0	0	0	0	0	0	0	0	0	0	0	0	0	0	0	0	0	0																																
645	27	MN	119	659505	0500000US27119	27119	POLK	6	5105067507	69169913	6069485	-10731497	MNPOLK	0	0	0	0	0	0	0	0	0	0	0	0	0	0	0	0	0	0	0																																
2351	27	MN	121	659506	0500000US27121	27121	POPE	6	1734134613	123231111	5714294	-10624836	MNPOPE	0	0	0	0	0	0	0	0	0	0	0	0	0	0	0	0	0	0	0																																
1637	27	MN	123	659507	0500000US27123	27123	RAMSEY	6	394086415	46423386	5624224	-10363802	MNRAMSEY	9	9	4	4	0	0	4	4	0	0	0	0	0	0	0	0	0	0	0																																
2151	27	MN	125	659508	0500000US27125	27125	RED LAKE	6	1119929328	227815	6085551	-10697285	MNRED LAKE	0	0	0	0	0	0	0	0	0	0	0	0	0	0	0	0	0	0	0																																
1109	27	MN	127	659509	0500000US27127	27127	REDWOOD	6	2275500538	8220927	5528175	-10603604	MNREDWOOD	0	0	0	0	0	0	0	0	0	0	0	0	0	0	0	0	0	0	0																																
939	27	MN	129	659510	0500000US27129	27129	RENVILLE	6	2545744679	10851893	5578665	-10569478	MNRENVILLE	0	0	0	0	0	0	0	0	0	0	0	0	0	0	0	0	0	0	0																																
1567	27	MN	131	659511	0500000US27131	27131	RICE	6	1284229903	52055569	5520465	-10385742	MNRICE	1	1	1	1	0	0	0	0	0	0	0	0	0	0	0	0	0	0	0																																
1886	27	MN	133	659512	0500000US27133	27133	ROCK	6	1249560777	698231	5415276	-10714857	MNROCK	0	0	0	0	0	0	0	0	0	0	0	0	0	0	0	0	0	0	0																																
3211	27	MN	135	659513	0500000US27135	27135	ROSEAU	6	4329460632	16924718	6236871	-10665610	MNROSEAU	1	1	1	1	0	0	0	0	0	0	0	0	0	0	0	0	0	0	0																																
1187	27	MN	139	659514	0500000US27139	27139	SCOTT	6	922707433	31375011	5566369	-10412363	MNSCOTT	10	10	1	1	0	0	9	9	0	0	0	0	0	0	0	0	0	0	0																																
1576	27	MN	141	659515	0500000US27141	27141	SHERBURNE	6	1121245709	46951033	5691707	-10438948	MNSHERBURNE	14	14	12	12	0	0	2	2	0	0	0	0	0	0	0	0	0	0	0																																
1887	27	MN	143	659516	0500000US27143	27143	SIBLEY	6	1524937452	30427528	5555584	-10489867	MNSIBLEY	0	0	0	0	0	0	0	0	0	0	0	0	0	0	0	0	0	0	0																																
198	27	MN	137	662850	0500000US27137	27137	ST. LOUIS	6	16181092598	1584976829	6042200	-10293838	MNST. LOUIS	13	13	6	6	0	0	5	5	0	0	0	1	1	0	0	0	0	0	0																																
646	27	MN	145	659517	0500000US27145	27145	STEARNS	6	3477908142	122093887	5708937	-10532293	MNSTEARNS	3	3	2	2	0	0	1	1	0	0	0	0	0	0	0	0	0	0	0																																
2805	27	MN	147	659518	0500000US27147	27147	STEELE	6	1112775704	6976791	5468940	-10377876	MNSTEELE	0	0	0	0	0	0	0	0	0	0	0	0	0	0	0	0	0	0	0																																
2245	27	MN	149	659519	0500000US27149	27149	STEVENS	6	1459747664	30319494	5714314	-10686707	MNSTEVENS	0	0	0	0	0	0	0	0	0	0	0	0	0	0	0	0	0	0	0																																
1888	27	MN	151	659520	0500000US27151	27151	SWIFT	6	1921870988	26208985	5666159	-10651210	MNSWIFT	0	0	0	0	0	0	0	0	0	0	0	0	0	0	0	0	0	0	0																																
3213	27	MN	153	659521	0500000US27153	27153	TODD	6	2447485305	89409545	5791800	-10563953	MNTODD	2	2	2	2	0	0	0	0	0	0	0	0	0	0	0	0	0	0	0																																
2256	27	MN	155	659522	0500000US27155	27155	TRAVERSE	6	1486320974	31025234	5743985	-10739156	MNTRAVERSE	0	0	0	0	0	0	0	0	0	0	0	0	0	0	0	0	0	0	0																																
3157	27	MN	157	659523	0500000US27157	27157	WABASHA	6	1354359322	68954602	5509571	-10267030	MNWABASHA	0	0	0	0	0	0	0	0	0	0	0	0	0	0	0	0	0	0	0																																
2257	27	MN	159	659524	0500000US27159	27159	WADENA	6	1388921382	18038938	5874793	-10571946	MNWADENA	4	4	0	0	0	0	4	4	0	0	0	0	0	0	0	0	0	0	0																																
1889	27	MN	161	659525	0500000US27161	27161	WASECA	6	1096501873	24893868	5468905	-10418087	MNWASECA	0	0	0	0	0	0	0	0	0	0	0	0	0	0	0	0	0	0	0																																
647	27	MN	163	659526	0500000US27163	27163	WASHINGTON	6	995595568	99480895	5627717	-10339793	MNWASHINGTON	22	21	8	8	0	0	13	13	0	0	0	0	0	0	0	0	0	0	0																																
648	27	MN	165	659527	0500000US27165	27165	WATONWAN	6	1126526383	12370135	5462127	-10532391	MNWATONWAN	0	0	0	0	0	0	0	0	0	0	0	0	0	0	0	0	0	0	0																																
1110	27	MN	167	659528	0500000US27167	27167	WILKIN	6	1945038539	482554	5837892	-10738820	MNWILKIN	3	3	0	0	0	0	3	3	0	0	0	0	0	0	0	0	0	0	0																																
2975	27	MN	169	659529	0500000US27169	27169	WINONA	6	1621568469	40121648	5463441	-10216823	MNWINONA	3	3	2	2	0	0	0	0	0	0	0	1	1	0	0	0	0	0	0																																
199	27	MN	171	659530	0500000US27171	27171	WRIGHT	6	1712830382	137066343	5648995	-10459913	MNWRIGHT	7	7	2	2	0	0	5	5	0	0	0	0	0	0	0	0	0	0	0																																
649	27	MN	173	659531	0500000US27173	27173	YELLOW MEDICINE	6	1966062970	10687958	5576983	-10672025	MNYELLOW MEDICINE	0	0	0	0	0	0	0	0	0	0	0	0	0	0	0	0	0	0	0																																
1188	28	MS	1	695726	0500000US28001	28001	ADAMS	6	1197464268	65273640	3695651	-10169423	MSADAMS	0	0	0	0	0	0	0	0	0	0	0	0	0	0	0	0	0	0	0																																
2820	28	MS	3	711755	0500000US28003	28003	ALCORN	6	1036100568	3417891	4147707	-9860711	MSALCORN	0	0	0	0	0	0	0	0	0	0	0	0	0	0	0	0	0	0	0																																
2189	28	MS	5	695727	0500000US28005	28005	AMITE	6	1890950868	3877823	3655443	-10108302	MSAMITE	0	0	0	0	0	0	0	0	0	0	0	0	0	0	0	0	0	0	0																																
200	28	MS	7	695728	0500000US28007	28007	ATTALA	6	1903594478	4425860	3906786	-9972163	MSATTALA	0	0	0	0	0	0	0	0	0	0	0	0	0	0	0	0	0	0	0																																
2190	28	MS	9	695729	0500000US28009	28009	BENTON	6	1053131399	5279183	4139113	-9928414	MSBENTON	0	0	0	0	0	0	0	0	0	0	0	0	0	0	0	0	0	0	0																																
201	28	MS	11	695730	0500000US28011	28011	BOLIVAR	6	2270314789	75742137	4001448	-10116744	MSBOLIVAR	0	0	0	0	0	0	0	0	0	0	0	0	0	0	0	0	0	0	0																																
2191	28	MS	13	695731	0500000US28013	28013	CALHOUN	6	1519218202	3590395	4020304	-9944890	MSCALHOUN	0	0	0	0	0	0	0	0	0	0	0	0	0	0	0	0	0	0	0																																
3225	28	MS	15	695732	0500000US28015	28015	CARROLL	6	1627140837	16426880	3955025	-10009872	MSCARROLL	0	0	0	0	0	0	0	0	0	0	0	0	0	0	0	0	0	0	0																																
1929	28	MS	17	695733	0500000US28017	28017	CHICKASAW	6	1299609263	6380767	4018189	-9901626	MSCHICKASAW	0	0	0	0	0	0	0	0	0	0	0	0	0	0	0	0	0	0	0																																
2150	28	MS	19	695734	0500000US28019	28019	CHOCTAW	6	1083088569	4331852	3941517	-9935083	MSCHOCTAW	0	0	0	0	0	0	0	0	0	0	0	0	0	0	0	0	0	0	0																																
202	28	MS	21	695735	0500000US28021	28021	CLAIBORNE	6	1262400025	35711133	3759872	-10120250	MSCLAIBORNE	0	0	0	0	0	0	0	0	0	0	0	0	0	0	0	0	0	0	0																																
2162	28	MS	23	695736	0500000US28023	28023	CLARKE	6	1791177222	5069761	3768769	-9872860	MSCLARKE	0	0	0	0	0	0	0	0	0	0	0	0	0	0	0	0	0	0	0																																
2310	28	MS	25	695737	0500000US28025	28025	CLAY	6	1062066012	15393112	3982670	-9883121	MSCLAY	1	1	0	0	0	0	0	0	0	0	0	0	0	0	0	0	0	0	0																																
2821	28	MS	27	695738	0500000US28027	28027	COAHOMA	6	1431035290	79322563	4059654	-10085841	MSCOAHOMA	0	0	0	0	0	0	0	0	0	0	0	0	0	0	0	0	0	0	0																																
1189	28	MS	29	695739	0500000US28029	28029	COPIAH	6	2013048567	5754986	3746181	-10068712	MSCOPIAH	0	0	0	0	0	0	0	0	0	0	0	0	0	0	0	0	0	0	0																																
1930	28	MS	31	695740	0500000US28031	28031	COVINGTON	6	1071727825	2937796	3715276	-9968956	MSCOVINGTON	0	0	0	0	0	0	0	0	0	0	0	0	0	0	0	0	0	0	0																																
650	28	MS	33	695741	0500000US28033	28033	DESOTO	6	1233556699	53624068	4146972	-10017846	MSDESOTO	7	7	2	2	0	0	0	0	0	0	0	5	4	0	0	1	0	0	0																																
651	28	MS	35	695742	0500000US28035	28035	FORREST	6	1207042799	10872920	3657352	-9936146	MSFORREST	0	0	0	0	0	0	0	0	0	0	0	0	0	0	0	0	0	0	0																																
3119	28	MS	37	695743	0500000US28037	28037	FRANKLIN	6	1460007811	7901776	3694888	-10118708	MSFRANKLIN	0	0	0	0	0	0	0	0	0	0	0	0	0	0	0	0	0	0	0																																
2311	28	MS	39	695744	0500000US28039	28039	GEORGE	6	1239817243	12838126	3614925	-9867801	MSGEORGE	0	0	0	0	0	0	0	0	0	0	0	0	0	0	0	0	0	0	0																																
2830	28	MS	41	695745	0500000US28041	28041	GREENE	6	1846034017	15380474	3660635	-9867269	MSGREENE	0	0	0	0	0	0	0	0	0	0	0	0	0	0	0	0	0	0	0																																
2312	28	MS	43	695746	0500000US28043	28043	GRENADA	6	1093252414	70698246	3997955	-9996712	MSGRENADA	0	0	0	0	0	0	0	0	0	0	0	0	0	0	0	0	0	0	0																																
2440	28	MS	45	711756	0500000US28045	28045	HANCOCK	6	1227560683	204096133	3557166	-9961813	MSHANCOCK	0	0	0	0	0	0	0	0	0	0	0	0	0	0	0	0	0	0	0																																
2792	28	MS	47	695747	0500000US28047	28047	HARRISON	6	1486713864	1063618187	3569532	-9920338	MSHARRISON	1	1	1	1	0	0	0	0	0	0	0	0	0	0	0	0	0	0	0																																
1303	28	MS	49	695748	0500000US28049	28049	HINDS	6	2252677558	19496562	3798405	-10068048	MSHINDS	1	1	0	0	0	0	1	1	0	0	0	0	0	0	0	0	0	0	0																																
203	28	MS	51	695749	0500000US28051	28051	HOLMES	6	1959776825	20568825	3911739	-10029004	MSHOLMES	0	0	0	0	0	0	0	0	0	0	0	0	0	0	0	0	0	0	0																																
652	28	MS	53	695750	0500000US28053	28053	HUMPHREYS	6	1083947281	32942668	3912426	-10077377	MSHUMPHREYS	0	0	0	0	0	0	0	0	0	0	0	0	0	0	0	0	0	0	0																																
1190	28	MS	55	695751	0500000US28055	28055	ISSAQUENA	6	1069782900	73507441	3861085	-10128881	MSISSAQUENA	0	0	0	0	0	0	0	0	0	0	0	0	0	0	0	0	0	0	0																																
2822	28	MS	57	695752	0500000US28057	28057	ITAWAMBA	6	1379925842	19832711	4066486	-9836335	MSITAWAMBA	0	0	0	0	0	0	0	0	0	0	0	0	0	0	0	0	0	0	0																																
2451	28	MS	59	695753	0500000US28059	28059	JACKSON	6	1871915875	830485604	3573475	-9866883	MSJACKSON	4	4	0	0	0	0	4	4	0	0	0	0	0	0	0	0	0	0	0																																
1931	28	MS	61	695754	0500000US28061	28061	JASPER	6	1751451429	3181592	3765853	-9920664	MSJASPER	0	0	0	0	0	0	0	0	0	0	0	0	0	0	0	0	0	0	0																																
2706	28	MS	63	695755	0500000US28063	28063	JEFFERSON	6	1346620561	18988092	3728492	-10134235	MSJEFFERSON	0	0	0	0	0	0	0	0	0	0	0	0	0	0	0	0	0	0	0																																
2493	28	MS	65	695756	0500000US28065	28065	JEFFERSON DAVIS	6	1057871313	1791496	3706977	-9999055	MSJEFFERSON DAVIS	0	0	0	0	0	0	0	0	0	0	0	0	0	0	0	0	0	0	0																																
1940	28	MS	67	695757	0500000US28067	28067	JONES	6	1799558905	12676802	3713892	-9926226	MSJONES	0	0	0	0	0	0	0	0	0	0	0	0	0	0	0	0	0	0	0																																
2585	28	MS	69	695758	0500000US28069	28069	KEMPER	6	1984403113	2182350	3862797	-9867490	MSKEMPER	0	0	0	0	0	0	0	0	0	0	0	0	0	0	0	0	0	0	0																																
1812	28	MS	71	695759	0500000US28071	28071	LAFAYETTE	6	1636141755	123052156	4076830	-9961415	MSLAFAYETTE	1	1	0	0	0	0	1	1	0	0	0	0	0	0	0	0	0	0	0																																
2592	28	MS	73	695760	0500000US28073	28073	LAMAR	6	1287499610	8599890	3659541	-9964063	MSLAMAR	0	0	0	0	0	0	0	0	0	0	0	0	0	0	0	0	0	0	0																																
1813	28	MS	75	695761	0500000US28075	28075	LAUDERDALE	6	1822451131	29787695	3816519	-9869868	MSLAUDERDALE	1	1	0	0	0	0	0	0	0	0	0	1	0	1	0	0	0	0	0																																
2593	28	MS	77	695762	0500000US28077	28077	LAWRENCE	6	1115424613	13213419	3704436	-10030665	MSLAWRENCE	0	0	0	0	0	0	0	0	0	0	0	0	0	0	0	0	0	0	0																																
2594	28	MS	79	695763	0500000US28079	28079	LEAKE	6	1509966829	6411187	3862659	-9965774	MSLEAKE	0	0	0	0	0	0	0	0	0	0	0	0	0	0	0	0	0	0	0																																
3130	28	MS	81	695764	0500000US28081	28081	LEE	6	1165367719	8349354	4067832	-9871857	MSLEE	0	0	0	0	0	0	0	0	0	0	0	0	0	0	0	0	0	0	0																																
653	28	MS	83	695765	0500000US28083	28083	LEFLORE	6	1536793533	33720363	3968655	-10052268	MSLEFLORE	0	0	0	0	0	0	0	0	0	0	0	0	0	0	0	0	0	0	0																																
2531	28	MS	85	695766	0500000US28085	28085	LINCOLN	6	1518055421	5309826	3702107	-10069296	MSLINCOLN	0	0	0	0	0	0	0	0	0	0	0	0	0	0	0	0	0	0	0																																
1191	28	MS	87	695767	0500000US28087	28087	LOWNDES	6	1309077219	28560499	3958280	-9845457	MSLOWNDES	2	2	0	0	0	0	0	0	0	0	0	2	2	0	0	0	0	0	0																																
654	28	MS	89	695768	0500000US28089	28089	MADISON	6	1850058790	71143948	3846942	-10022494	MSMADISON	1	1	0	0	0	0	0	0	0	0	0	1	0	0	0	1	0	0	0																																
1814	28	MS	91	695769	0500000US28091	28091	MARION	6	1404769593	16149942	3662790	-9998990	MSMARION	0	0	0	0	0	0	0	0	0	0	0	0	0	0	0	0	0	0	0																																
3226	28	MS	93	695770	0500000US28093	28093	MARSHALL	6	1828989833	9195190	4131665	-9963441	MSMARSHALL	5	5	0	0	0	0	3	3	0	0	0	2	2	0	0	0	0	0	0																																
1828	28	MS	95	695771	0500000US28095	28095	MONROE	6	1981580823	18138022	4014376	-9849600	MSMONROE	3	3	0	0	0	0	1	1	0	0	0	2	2	0	0	0	0	0	0																																
2634	28	MS	97	711757	0500000US28097	28097	MONTGOMERY	6	1054074717	2352280	3961097	-9976052	MSMONTGOMERY	0	0	0	0	0	0	0	0	0	0	0	0	0	0	0	0	0	0	0																																
2635	28	MS	99	695772	0500000US28099	28099	NESHOBA	6	1476641123	3830971	3862651	-9920522	MSNESHOBA	0	0	0	0	0	0	0	0	0	0	0	0	0	0	0	0	0	0	0																																
204	28	MS	101	695773	0500000US28101	28101	NEWTON	6	1496636739	4525334	3815986	-9920659	MSNEWTON	0	0	0	0	0	0	0	0	0	0	0	0	0	0	0	0	0	0	0																																
655	28	MS	103	695774	0500000US28103	28103	NOXUBEE	6	1800451886	12487951	3909959	-9859539	MSNOXUBEE	0	0	0	0	0	0	0	0	0	0	0	0	0	0	0	0	0	0	0																																
2895	28	MS	105	695775	0500000US28105	28105	OKTIBBEHA	6	1186750731	9649656	3951862	-9894002	MSOKTIBBEHA	1	1	0	0	0	0	0	0	0	0	0	1	1	0	0	0	0	0	0																																
2642	28	MS	107	695776	0500000US28107	28107	PANOLA	6	1774512457	51769784	4077801	-10013252	MSPANOLA	0	0	0	0	0	0	0	0	0	0	0	0	0	0	0	0	0	0	0																																
656	28	MS	109	695777	0500000US28109	28109	PEARL RIVER	6	2100183723	20778648	3602785	-9973068	MSPEARL RIVER	0	0	0	0	0	0	0	0	0	0	0	0	0	0	0	0	0	0	0																																
1784	28	MS	111	695778	0500000US28111	28111	PERRY	6	1676259638	7754345	3655159	-9906585	MSPERRY	0	0	0	0	0	0	0	0	0	0	0	0	0	0	0	0	0	0	0																																
2976	28	MS	113	711758	0500000US28113	28113	PIKE	6	1059350502	4341105	3655499	-10063747	MSPIKE	0	0	0	0	0	0	0	0	0	0	0	0	0	0	0	0	0	0	0																																
2532	28	MS	115	695803	0500000US28115	28115	PONTOTOC	6	1289142874	8496511	4059129	-9911596	MSPONTOTOC	1	1	0	0	0	0	0	0	0	0	0	1	1	0	0	0	0	0	0																																
2643	28	MS	117	695779	0500000US28117	28117	PRENTISS	6	1074778137	8353594	4112143	-9854010	MSPRENTISS	0	0	0	0	0	0	0	0	0	0	0	0	0	0	0	0	0	0	0																																
1829	28	MS	119	695780	0500000US28119	28119	QUITMAN	6	1048975542	3676001	4062641	-10050936	MSQUITMAN	0	0	0	0	0	0	0	0	0	0	0	0	0	0	0	0	0	0	0																																
657	28	MS	121	695781	0500000US28121	28121	RANKIN	6	2008322209	79429951	3798073	-10012713	MSRANKIN	4	4	1	1	0	0	1	1	0	0	0	2	1	1	0	0	0	0	0																																
2683	28	MS	123	695782	0500000US28123	28123	SCOTT	6	1577902077	3001522	3816798	-9967285	MSSCOTT	0	0	0	0	0	0	0	0	0	0	0	0	0	0	0	0	0	0	0																																
3131	28	MS	125	695783	0500000US28125	28125	SHARKEY	6	1118149660	8806465	3879406	-10109271	MSSHARKEY	0	0	0	0	0	0	0	0	0	0	0	0	0	0	0	0	0	0	0																																
3169	28	MS	127	695784	0500000US28127	28127	SIMPSON	6	1525930832	3378529	3751931	-10009794	MSSIMPSON	0	0	0	0	0	0	0	0	0	0	0	0	0	0	0	0	0	0	0																																
1839	28	MS	129	695785	0500000US28129	28129	SMITH	6	1647926085	2599432	3765666	-9963840	MSSMITH	0	0	0	0	0	0	0	0	0	0	0	0	0	0	0	0	0	0	0																																
658	28	MS	131	695786	0500000US28131	28131	STONE	6	1153800122	6712353	3605512	-9920533	MSSTONE	0	0	0	0	0	0	0	0	0	0	0	0	0	0	0	0	0	0	0																																
2684	28	MS	133	695787	0500000US28133	28133	SUNFLOWER	6	1807187009	23747315	3975618	-10084272	MSSUNFLOWER	0	0	0	0	0	0	0	0	0	0	0	0	0	0	0	0	0	0	0																																
1706	28	MS	135	695788	0500000US28135	28135	TALLAHATCHIE	6	1671109452	17929624	4022179	-10038034	MSTALLAHATCHIE	0	0	0	0	0	0	0	0	0	0	0	0	0	0	0	0	0	0	0																																
659	28	MS	137	695789	0500000US28137	28137	TATE	6	1048330688	16092732	4116471	-10012607	MSTATE	10	10	0	0	0	0	5	5	0	0	0	5	5	0	0	0	0	0	0																																
1707	28	MS	139	695790	0500000US28139	28139	TIPPAH	6	1185725576	5551259	4132475	-9897294	MSTIPPAH	0	0	0	0	0	0	0	0	0	0	0	0	0	0	0	0	0	0	0																																
2977	28	MS	141	695791	0500000US28141	28141	TISHOMINGO	6	1098939231	52359814	4128711	-9822754	MSTISHOMINGO	0	0	0	0	0	0	0	0	0	0	0	0	0	0	0	0	0	0	0																																
660	28	MS	143	695792	0500000US28143	28143	TUNICA	6	1177602384	67538891	4116717	-10060555	MSTUNICA	0	0	0	0	0	0	0	0	0	0	0	0	0	0	0	0	0	0	0																																
993	28	MS	145	695793	0500000US28145	28145	UNION	6	1076399403	3387488	4094863	-9907864	MSUNION	0	0	0	0	0	0	0	0	0	0	0	0	0	0	0	0	0	0	0																																
2707	28	MS	147	695794	0500000US28147	28147	WALTHALL	6	1046169273	1236552	3652060	-10030574	MSWALTHALL	0	0	0	0	0	0	0	0	0	0	0	0	0	0	0	0	0	0	0																																
205	28	MS	149	695795	0500000US28149	28149	WARREN	6	1524245417	77800995	3810340	-10113589	MSWARREN	2	2	0	0	0	0	1	1	0	0	0	1	1	0	0	0	0	0	0																																
206	28	MS	151	695796	0500000US28151	28151	WASHINGTON	6	1877069905	94495553	3933081	-10124229	MSWASHINGTON	0	0	0	0	0	0	0	0	0	0	0	0	0	0	0	0	0	0	0																																
2685	28	MS	153	695797	0500000US28153	28153	WAYNE	6	2099745578	7255476	3716281	-9873572	MSWAYNE	0	0	0	0	0	0	0	0	0	0	0	0	0	0	0	0	0	0	0																																
1708	28	MS	155	695798	0500000US28155	28155	WEBSTER	6	1090223315	5935288	3976980	-9939136	MSWEBSTER	0	0	0	0	0	0	0	0	0	0	0	0	0	0	0	0	0	0	0																																
661	28	MS	157	695799	0500000US28157	28157	WILKINSON	6	1756287150	25019144	3653705	-10164684	MSWILKINSON	0	0	0	0	0	0	0	0	0	0	0	0	0	0	0	0	0	0	0																																
1111	28	MS	159	695800	0500000US28159	28159	WINSTON	6	1572709946	7405132	3907079	-9911261	MSWINSTON	0	0	0	0	0	0	0	0	0	0	0	0	0	0	0	0	0	0	0																																
1709	28	MS	161	695801	0500000US28161	28161	YALOBUSHA	6	1209858143	72197127	4032602	-9986213	MSYALOBUSHA	0	0	0	0	0	0	0	0	0	0	0	0	0	0	0	0	0	0	0																																
207	28	MS	163	695802	0500000US28163	28163	YAZOO	6	2388379826	31357664	3866210	-10062874	MSYAZOO	0	0	0	0	0	0	0	0	0	0	0	0	0	0	0	0	0	0	0																																
2864	29	MO	1	765805	0500000US29001	29001	ADAIR	6	1469362053	5468507	4893702	-10308264	MOADAIR	1	1	0	0	0	0	0	0	0	0	0	1	1	0	0	0	0	0	0																																
3173	29	MO	3	758456	0500000US29003	29003	ANDREW	6	1120696556	9649938	4863570	-10553321	MOANDREW	0	0	0	0	0	0	0	0	0	0	0	0	0	0	0	0	0	0	0																																
1764	29	MO	5	758457	0500000US29005	29005	ATCHISON	6	1417462632	7359184	4928774	-10623011	MOATCHISON	0	0	0	0	0	0	0	0	0	0	0	0	0	0	0	0	0	0	0																																
1765	29	MO	7	758458	0500000US29007	29007	AUDRAIN	6	1792880227	11880946	4752640	-10223762	MOAUDRAIN	0	0	0	0	0	0	0	0	0	0	0	0	0	0	0	0	0	0	0																																
1766	29	MO	9	758459	0500000US29009	29009	BARRY	6	2015659215	32942044	4398783	-10445004	MOBARRY	2	2	0	0	0	0	0	0	0	0	0	2	1	0	0	1	0	0	0																																
2364	29	MO	11	758460	0500000US29011	29011	BARTON	6	1533067872	12434943	4509377	-10502675	MOBARTON	0	0	0	0	0	0	0	0	0	0	0	0	0	0	0	0	0	0	0																																
994	29	MO	13	758461	0500000US29013	29013	BATES	6	2167013739	38050433	4615874	-10501886	MOBATES	0	0	0	0	0	0	0	0	0	0	0	0	0	0	0	0	0	0	0																																
2793	29	MO	15	758462	0500000US29015	29015	BENTON	6	1823463548	125579915	4621213	-10384764	MOBENTON	5	5	1	1	0	0	1	1	0	0	0	2	2	0	0	0	0	0	0																																
1581	29	MO	17	758463	0500000US29017	29017	BOLLINGER	6	1600366924	8527783	4484175	-10021635	MOBOLLINGER	0	0	0	0	0	0	0	0	0	0	0	0	0	0	0	0	0	0	0																																
208	29	MO	19	758464	0500000US29019	29019	BOONE	6	1775580802	14222231	4720397	-10275866	MOBOONE	11	11	6	6	0	0	1	1	0	0	0	4	4	0	0	0	0	0	0																																
1590	29	MO	21	758465	0500000US29021	29021	BUCHANAN	6	1056782089	17172309	4816664	-10553764	MOBUCHANAN	0	0	0	0	0	0	0	0	0	0	0	0	0	0	0	0	0	0	0																																
209	29	MO	23	758466	0500000US29023	29023	BUTLER	6	1799185021	11195137	4399692	-10064019	MOBUTLER	5	5	1	1	0	0	0	0	0	0	0	4	4	0	0	0	0	0	0																																
2810	29	MO	25	758467	0500000US29025	29025	CALDWELL	6	1104350547	8402198	4816059	-10462106	MOCALDWELL	0	0	0	0	0	0	0	0	0	0	0	0	0	0	0	0	0	0	0																																
210	29	MO	27	758468	0500000US29027	29027	CALLAWAY	6	2161546514	33099292	4698191	-10233148	MOCALLAWAY	0	0	0	0	0	0	0	0	0	0	0	0	0	0	0	0	0	0	0																																
1236	29	MO	29	758469	0500000US29029	29029	CAMDEN	6	1699028737	136351823	4583275	-10326681	MOCAMDEN	3	3	0	0	0	0	0	0	0	0	0	2	1	0	0	1	0	0	0																																
1112	29	MO	31	758470	0500000US29031	29031	CAPE GIRARDEAU	6	1498398267	20174864	4492811	-9983626	MOCAPE GIRARDEAU	1	1	0	0	0	0	0	0	0	0	0	1	1	0	0	0	0	0	0																																
211	29	MO	33	758471	0500000US29033	29033	CARROLL	6	1799061775	17533485	4783054	-10408947	MOCARROLL	0	0	0	0	0	0	0	0	0	0	0	0	0	0	0	0	0	0	0																																
2865	29	MO	35	758472	0500000US29035	29035	CARTER	6	1314052192	4305247	4430934	-10125885	MOCARTER	0	0	0	0	0	0	0	0	0	0	0	0	0	0	0	0	0	0	0																																
662	29	MO	37	758473	0500000US29037	29037	CASS	6	1804141831	15044746	4671266	-10503542	MOCASS	5	5	0	0	0	0	4	4	0	0	0	1	1	0	0	0	0	0	0																																
1591	29	MO	39	758474	0500000US29039	29039	CEDAR	6	1228905197	62603495	4540510	-10448074	MOCEDAR	0	0	0	0	0	0	0	0	0	0	0	0	0	0	0	0	0	0	0																																
212	29	MO	41	758475	0500000US29041	29041	CHARITON	6	1945539735	40354559	4795768	-10348560	MOCHARITON	0	0	0	0	0	0	0	0	0	0	0	0	0	0	0	0	0	0	0																																
3170	29	MO	43	758476	0500000US29043	29043	CHRISTIAN	6	1457243589	3012641	4434884	-10373744	MOCHRISTIAN	0	0	0	0	0	0	0	0	0	0	0	0	0	0	0	0	0	0	0																																
1639	29	MO	45	758477	0500000US29045	29045	CLARK	6	1307147388	18473317	4925784	-10212273	MOCLARK	0	0	0	0	0	0	0	0	0	0	0	0	0	0	0	0	0	0	0																																
3111	29	MO	47	758478	0500000US29047	29047	CLAY	6	1029881206	28568904	4766270	-10510882	MOCLAY	0	0	0	0	0	0	0	0	0	0	0	0	0	0	0	0	0	0	0																																
1640	29	MO	49	758479	0500000US29049	29049	CLINTON	6	1085096688	11719847	4808263	-10509070	MOCLINTON	0	0	0	0	0	0	0	0	0	0	0	0	0	0	0	0	0	0	0																																
2494	29	MO	51	758480	0500000US29051	29051	COLE	6	1014013381	19259438	4651095	-10272746	MOCOLE	5	5	1	1	0	0	2	1	0	0	1	2	2	0	0	0	0	0	0																																
1641	29	MO	53	758481	0500000US29053	29053	COOPER	6	1462738176	11434007	4699310	-10331574	MOCOOPER	0	0	0	0	0	0	0	0	0	0	0	0	0	0	0	0	0	0	0																																
2686	29	MO	55	758482	0500000US29055	29055	CRAWFORD	6	1923108650	3203556	4576139	-10163912	MOCRAWFORD	4	4	0	0	0	0	0	0	0	0	0	4	0	0	0	4	0	0	0																																
2687	29	MO	57	758483	0500000US29057	29057	DADE	6	1269123308	42070298	4499522	-10447363	MODADE	0	0	0	0	0	0	0	0	0	0	0	0	0	0	0	0	0	0	0																																
1686	29	MO	59	758484	0500000US29059	29059	DALLAS	6	1400578411	5388338	4534427	-10355345	MODALLAS	0	0	0	0	0	0	0	0	0	0	0	0	0	0	0	0	0	0	0																																
2728	29	MO	61	758485	0500000US29061	29061	DAVIESS	6	1458775344	15044897	4860275	-10462418	MODAVIESS	0	0	0	0	0	0	0	0	0	0	0	0	0	0	0	0	0	0	0																																
2866	29	MO	63	758486	0500000US29063	29063	DEKALB	6	1091311254	11561078	4850450	-10509086	MODEKALB	0	0	0	0	0	0	0	0	0	0	0	0	0	0	0	0	0	0	0																																
2729	29	MO	65	758487	0500000US29065	29065	DENT	6	1949640578	4519381	4524035	-10186617	MODENT	1	1	1	1	0	0	0	0	0	0	0	0	0	0	0	0	0	0	0																																
2738	29	MO	67	758488	0500000US29067	29067	DOUGLAS	6	2107295721	2498258	4429732	-10296920	MODOUGLAS	3	3	2	2	0	0	1	1	0	0	0	0	0	0	0	0	0	0	0																																
213	29	MO	69	758489	0500000US29069	29069	DUNKLIN	6	1401369327	15831055	4338235	-10028865	MODUNKLIN	0	0	0	0	0	0	0	0	0	0	0	0	0	0	0	0	0	0	0																																
2367	29	MO	71	758490	0500000US29071	29071	FRANKLIN	6	2389734943	20729139	4637710	-10138430	MOFRANKLIN	8	8	2	2	0	0	2	2	0	0	0	4	3	0	0	1	0	0	0																																
2402	29	MO	73	758491	0500000US29073	29073	GASCONADE	6	1344215195	18009291	4641961	-10186614	MOGASCONADE	1	1	0	0	0	0	1	1	0	0	0	0	0	0	0	0	0	0	0																																
3112	29	MO	75	758492	0500000US29075	29075	GENTRY	6	1272776756	762384	4896837	-10509659	MOGENTRY	0	0	0	0	0	0	0	0	0	0	0	0	0	0	0	0	0	0	0																																
2739	29	MO	77	758493	0500000US29077	29077	GREENE	6	1749069385	6631776	4475163	-10390785	MOGREENE	9	9	1	1	0	0	0	0	0	0	0	8	7	0	0	1	0	0	0																																
2896	29	MO	79	758494	0500000US29079	29079	GRUNDY	6	1127383741	7118002	4882537	-10415647	MOGRUNDY	0	0	0	0	0	0	0	0	0	0	0	0	0	0	0	0	0	0	0																																
2599	29	MO	81	758495	0500000US29081	29081	HARRISON	6	1871276777	10103762	4917669	-10463146	MOHARRISON	0	0	0	0	0	0	0	0	0	0	0	0	0	0	0	0	0	0	0																																
214	29	MO	83	758496	0500000US29083	29083	HENRY	6	1805075859	91636450	4634012	-10440961	MOHENRY	1	1	0	0	0	0	0	0	0	0	0	1	1	0	0	0	0	0	0																																
1304	29	MO	85	758497	0500000US29085	29085	HICKORY	6	1032907243	33455656	4571083	-10388414	MOHICKORY	0	0	0	0	0	0	0	0	0	0	0	0	0	0	0	0	0	0	0																																
663	29	MO	87	758498	0500000US29087	29087	HOLT	6	1198369598	19839056	4879708	-10599358	MOHOLT	0	0	0	0	0	0	0	0	0	0	0	0	0	0	0	0	0	0	0																																
1695	29	MO	89	758499	0500000US29089	29089	HOWARD	6	1201192534	19893075	4742130	-10318899	MOHOWARD	0	0	0	0	0	0	0	0	0	0	0	0	0	0	0	0	0	0	0																																
2876	29	MO	91	758500	0500000US29091	29091	HOWELL	6	2401562305	2913502	4407726	-10228758	MOHOWELL	0	0	0	0	0	0	0	0	0	0	0	0	0	0	0	0	0	0	0																																
2904	29	MO	93	758501	0500000US29093	29093	IRON	6	1425177705	4662498	4516822	-10104873	MOIRON	29	29	0	0	0	0	20	20	0	0	0	9	9	0	0	0	0	0	0																																
664	29	MO	95	758502	0500000US29095	29095	JACKSON	6	1565835130	30484057	4722916	-10502561	MOJACKSON	10	10	1	1	0	0	7	7	0	0	0	2	2	0	0	0	0	0	0																																
1696	29	MO	97	758503	0500000US29097	29097	JASPER	6	1653653979	7233655	4467539	-10501950	MOJASPER	3	3	0	0	0	0	0	0	0	0	0	3	3	0	0	0	0	0	0																																
665	29	MO	99	758504	0500000US29099	29099	JEFFERSON	6	1700722348	19766540	4616419	-10078617	MOJEFFERSON	6	6	1	1	0	0	2	2	0	0	0	3	3	0	0	0	0	0	0																																
2600	29	MO	101	758505	0500000US29101	29101	JOHNSON	6	2147833553	10122996	4685109	-10442481	MOJOHNSON	1	1	0	0	0	0	1	1	0	0	0	0	0	0	0	0	0	0	0																																
1743	29	MO	103	758506	0500000US29103	29103	KNOX	6	1305376709	7307012	4884628	-10257876	MOKNOX	0	0	0	0	0	0	0	0	0	0	0	0	0	0	0	0	0	0	0																																
2368	29	MO	105	758507	0500000US29105	29105	LACLEDE	6	1980627554	8515352	4531307	-10307118	MOLACLEDE	0	0	0	0	0	0	0	0	0	0	0	0	0	0	0	0	0	0	0																																
2853	29	MO	107	758508	0500000US29107	29107	LAFAYETTE	6	1627640379	27215050	4731088	-10440149	MOLAFAYETTE	1	1	0	0	0	0	1	1	0	0	0	0	0	0	0	0	0	0	0																																
2613	29	MO	109	758509	0500000US29109	29109	LAWRENCE	6	1584391273	4249327	4453975	-10445437	MOLAWRENCE	0	0	0	0	0	0	0	0	0	0	0	0	0	0	0	0	0	0	0																																
2614	29	MO	111	758510	0500000US29111	29111	LEWIS	6	1308052630	14901559	4880056	-10210460	MOLEWIS	0	0	0	0	0	0	0	0	0	0	0	0	0	0	0	0	0	0	0																																
215	29	MO	113	758511	0500000US29113	29113	LINCOLN	6	1622776606	36014760	4730014	-10125629	MOLINCOLN	1	1	0	0	0	0	0	0	0	0	0	1	1	0	0	0	0	0	0																																
3113	29	MO	115	758512	0500000US29115	29115	LINN	6	1594303526	15053647	4847128	-10364646	MOLINN	0	0	0	0	0	0	0	0	0	0	0	0	0	0	0	0	0	0	0																																
2403	29	MO	117	758513	0500000US29117	29117	LIVINGSTON	6	1378706292	16156752	4834364	-10413746	MOLIVINGSTON	2	2	0	0	0	0	1	1	0	0	0	1	1	0	0	0	0	0	0																																
2045	29	MO	121	758514	0500000US29121	29121	MACON	6	2075118128	28912824	4841427	-10304251	MOMACON	0	0	0	0	0	0	0	0	0	0	0	0	0	0	0	0	0	0	0																																
2916	29	MO	123	758515	0500000US29123	29123	MADISON	6	1280463339	8312953	4505981	-10057161	MOMADISON	0	0	0	0	0	0	0	0	0	0	0	0	0	0	0	0	0	0	0																																
2054	29	MO	125	758516	0500000US29125	29125	MARIES	6	1364869337	7636521	4602300	-10233027	MOMARIES	0	0	0	0	0	0	0	0	0	0	0	0	0	0	0	0	0	0	0																																
1744	29	MO	127	758517	0500000US29127	29127	MARION	6	1131627484	19114157	4837802	-10199363	MOMARION	2	2	0	0	0	0	2	2	0	0	0	0	0	0	0	0	0	0	0																																
2418	29	MO	119	758518	0500000US29119	29119	MCDONALD	6	1397247188	520251	4387491	-10502810	MOMCDONALD	0	0	0	0	0	0	0	0	0	0	0	0	0	0	0	0	0	0	0																																
2708	29	MO	129	758519	0500000US29129	29129	MERCER	6	1175427726	3302140	4927533	-10416003	MOMERCER	0	0	0	0	0	0	0	0	0	0	0	0	0	0	0	0	0	0	0																																
1754	29	MO	131	758520	0500000US29131	29131	MILLER	6	1534813236	19159074	4609806	-10289088	MOMILLER	1	1	0	0	0	0	0	0	0	0	0	1	0	0	0	1	0	0	0																																
2419	29	MO	133	758521	0500000US29133	29133	MISSISSIPPI	6	1065995413	44494832	4415206	-9939845	MOMISSISSIPPI	0	0	0	0	0	0	0	0	0	0	0	0	0	0	0	0	0	0	0																																
2800	29	MO	135	758522	0500000US29135	29135	MONITEAU	6	1074911081	9960533	4669238	-10306296	MOMONITEAU	4	4	0	0	0	0	1	1	0	0	0	3	1	0	0	2	0	0	0																																
1755	29	MO	137	758523	0500000US29137	29137	MONROE	6	1677414414	58300656	4792917	-10241473	MOMONROE	1	1	0	0	0	0	0	0	0	0	0	1	1	0	0	0	0	0	0																																
2055	29	MO	139	758524	0500000US29139	29139	MONTGOMERY	6	1385765331	14100636	4713337	-10182414	MOMONTGOMERY	0	0	0	0	0	0	0	0	0	0	0	0	0	0	0	0	0	0	0																																
3174	29	MO	141	758525	0500000US29141	29141	MORGAN	6	1547854691	42426936	4639507	-10340026	MOMORGAN	0	0	0	0	0	0	0	0	0	0	0	0	0	0	0	0	0	0	0																																
666	29	MO	143	758526	0500000US29143	29143	NEW MADRID	6	1747828876	56291575	4382790	-9979975	MONEW MADRID	0	0	0	0	0	0	0	0	0	0	0	0	0	0	0	0	0	0	0																																
2490	29	MO	145	758527	0500000US29145	29145	NEWTON	6	1618104260	4717267	4425964	-10501799	MONEWTON	0	0	0	0	0	0	0	0	0	0	0	0	0	0	0	0	0	0	0																																
1582	29	MO	147	758528	0500000US29147	29147	NODAWAY	6	2271326596	2361588	4918557	-10562382	MONODAWAY	0	0	0	0	0	0	0	0	0	0	0	0	0	0	0	0	0	0	0																																
2056	29	MO	149	758529	0500000US29149	29149	OREGON	6	2045561037	4528610	4395554	-10174978	MOOREGON	0	0	0	0	0	0	0	0	0	0	0	0	0	0	0	0	0	0	0																																
2917	29	MO	151	758530	0500000US29151	29151	OSAGE	6	1571017654	17751408	4644701	-10226004	MOOSAGE	0	0	0	0	0	0	0	0	0	0	0	0	0	0	0	0	0	0	0																																
667	29	MO	153	758531	0500000US29153	29153	OZARK	6	1929467320	26575007	4390359	-10290895	MOOZARK	1	1	0	0	0	0	0	0	0	0	0	1	1	0	0	0	0	0	0																																
2464	29	MO	155	758532	0500000US29155	29155	PEMISCOT	6	1275622233	54164612	4329780	-9994861	MOPEMISCOT	0	0	0	0	0	0	0	0	0	0	0	0	0	0	0	0	0	0	0																																
216	29	MO	157	758533	0500000US29157	29157	PERRY	6	1228575201	25393801	4538158	-9999211	MOPERRY	0	0	0	0	0	0	0	0	0	0	0	0	0	0	0	0	0	0	0																																
2009	29	MO	159	758534	0500000US29159	29159	PETTIS	6	1766949639	10503983	4682869	-10384448	MOPETTIS	1	1	0	0	0	0	0	0	0	0	0	1	0	0	1	0	0	0	0																																
2447	29	MO	161	758535	0500000US29161	29161	PHELPS	6	1739898251	6587832	4562136	-10218262	MOPHELPS	3	3	0	0	0	0	2	2	0	0	0	1	1	0	0	0	0	0	0																																
2465	29	MO	163	758536	0500000US29163	29163	PIKE	6	1736428536	36976453	4771075	-10149154	MOPIKE	0	0	0	0	0	0	0	0	0	0	0	0	0	0	0	0	0	0	0																																
1583	29	MO	165	758537	0500000US29165	29165	PLATTE	6	1088302649	17119857	4776349	-10550162	MOPLATTE	2	1	0	0	0	0	0	0	0	0	0	1	1	0	0	0	0	0	0																																
2010	29	MO	167	758538	0500000US29167	29167	POLK	6	1646005965	17838300	4525427	-10397301	MOPOLK	0	0	0	0	0	0	0	0	0	0	0	0	0	0	0	0	0	0	0																																
2011	29	MO	169	758539	0500000US29169	29169	PULASKI	6	1416985287	11341981	4554711	-10264510	MOPULASKI	0	0	0	0	0	0	0	0	0	0	0	0	0	0	0	0	0	0	0																																
217	29	MO	171	758540	0500000US29171	29171	PUTNAM	6	1339843854	5943333	4935795	-10354515	MOPUTNAM	0	0	0	0	0	0	0	0	0	0	0	0	0	0	0	0	0	0	0																																
2497	29	MO	173	758541	0500000US29173	29173	RALLS	6	1216727530	36396585	4797574	-10188179	MORALLS	0	0	0	0	0	0	0	0	0	0	0	0	0	0	0	0	0	0	0																																
1642	29	MO	175	758542	0500000US29175	29175	RANDOLPH	6	1250217889	13254193	4784944	-10296730	MORANDOLPH	2	2	0	0	0	0	0	0	0	0	0	2	2	0	0	0	0	0	0																																
3187	29	MO	177	758543	0500000US29177	29177	RAY	6	1473200437	13287170	4772307	-10462908	MORAY	0	0	0	0	0	0	0	0	0	0	0	0	0	0	0	0	0	0	0																																
2012	29	MO	179	758544	0500000US29179	29179	REYNOLDS	6	2093947226	15372862	4489796	-10126644	MOREYNOLDS	0	0	0	0	0	0	0	0	0	0	0	0	0	0	0	0	0	0	0																																
2361	29	MO	181	758545	0500000US29181	29181	RIPLEY	6	1630498740	5443027	4390843	-10114921	MORIPLEY	0	0	0	0	0	0	0	0	0	0	0	0	0	0	0	0	0	0	0																																
669	29	MO	195	758550	0500000US29195	29195	SALINE	6	1956716996	29587339	4741331	-10375176	MOSALINE	0	0	0	0	0	0	0	0	0	0	0	0	0	0	0	0	0	0	0																																
1237	29	MO	197	758551	0500000US29197	29197	SCHUYLER	6	795916406	2216011	4934534	-10299389	MOSCHUYLER	0	0	0	0	0	0	0	0	0	0	0	0	0	0	0	0	0	0	0																																
2051	29	MO	199	758552	0500000US29199	29199	SCOTLAND	6	1130968300	6797936	4931955	-10257765	MOSCOTLAND	0	0	0	0	0	0	0	0	0	0	0	0	0	0	0	0	0	0	0																																
1192	29	MO	201	758553	0500000US29201	29201	SCOTT	6	1087765673	15199711	4446527	-9970722	MOSCOTT	0	0	0	0	0	0	0	0	0	0	0	0	0	0	0	0	0	0	0																																
2448	29	MO	203	758554	0500000US29203	29203	SHANNON	6	2599883711	464011	4461124	-10174651	MOSHANNON	0	0	0	0	0	0	0	0	0	0	0	0	0	0	0	0	0	0	0																																
670	29	MO	205	758555	0500000US29205	29205	SHELBY	6	1297230230	3764605	4836623	-10249918	MOSHELBY	0	0	0	0	0	0	0	0	0	0	0	0	0	0	0	0	0	0	0																																
668	29	MO	183	758546	0500000US29183	29183	ST. CHARLES	6	1451493058	83353121	4690512	-10093862	MOST. CHARLES	15	15	0	0	0	0	3	3	0	0	0	12	11	0	0	1	0	0	0																																
1643	29	MO	185	758547	0500000US29185	29185	ST. CLAIR	6	1748192193	70138955	4584709	-10439096	MOST. CLAIR	0	0	0	0	0	0	0	0	0	0	0	0	0	0	0	0	0	0	0																																
2050	29	MO	187	758548	0500000US29187	29187	ST. FRANCOIS	6	1170437420	7160607	4552701	-10071335	MOST. FRANCOIS	1	1	0	0	0	0	0	0	0	0	0	1	1	0	0	0	0	0	0																																
218	29	MO	189	758549	0500000US29189	29189	ST. LOUIS	6	1315122130	39385838	4670348	-10068099	MOST. LOUIS	22	22	1	1	0	0	3	3	0	0	0	17	12	0	0	5	0	0	0																																
1698	29	MO	510	767557	0500000US29510	29510	ST. LOUIS	25	160458044	10670040	4669648	-10046039	MOST. LOUIS	22	22	1	1	0	0	3	3	0	0	0	17	12	0	0	5	0	0	0																																
2505	29	MO	186	765806	0500000US29186	29186	STE. GENEVIEVE	6	1292800498	19739775	4564550	-10040411	MOSTE. GENEVIEVE	0	0	0	0	0	0	0	0	0	0	0	0	0	0	0	0	0	0	0																																
219	29	MO	207	758556	0500000US29207	29207	STODDARD	6	2132125025	15031190	4419042	-10012554	MOSTODDARD	0	0	0	0	0	0	0	0	0	0	0	0	0	0	0	0	0	0	0																																
2052	29	MO	209	758557	0500000US29209	29209	STONE	6	1201848048	121059168	4403945	-10403476	MOSTONE	0	0	0	0	0	0	0	0	0	0	0	0	0	0	0	0	0	0	0																																
2362	29	MO	211	758558	0500000US29211	29211	SULLIVAN	6	1678264468	9123184	4896626	-10365124	MOSULLIVAN	0	0	0	0	0	0	0	0	0	0	0	0	0	0	0	0	0	0	0																																
2118	29	MO	213	758559	0500000US29213	29213	TANEY	6	1638012282	49727410	4391116	-10357292	MOTANEY	1	1	0	0	0	0	0	0	0	0	0	1	1	0	0	0	0	0	0																																
2801	29	MO	215	758560	0500000US29215	29215	TEXAS	6	3049104544	5071080	4483496	-10237507	MOTEXAS	0	0	0	0	0	0	0	0	0	0	0	0	0	0	0	0	0	0	0																																
1644	29	MO	217	758561	0500000US29217	29217	VERNON	6	2140348948	27015775	4558378	-10502153	MOVERNON	0	0	0	0	0	0	0	0	0	0	0	0	0	0	0	0	0	0	0																																
2506	29	MO	219	758562	0500000US29219	29219	WARREN	6	1110070560	23748217	4688035	-10147964	MOWARREN	0	0	0	0	0	0	0	0	0	0	0	0	0	0	0	0	0	0	0																																
1697	29	MO	221	758563	0500000US29221	29221	WASHINGTON	6	1968056216	6778977	4574064	-10116430	MOWASHINGTON	1	1	0	0	0	0	0	0	0	0	0	1	1	0	0	0	0	0	0																																
2053	29	MO	223	758564	0500000US29223	29223	WAYNE	6	1966257795	38558983	4454852	-10070118	MOWAYNE	0	0	0	0	0	0	0	0	0	0	0	0	0	0	0	0	0	0	0																																
2093	29	MO	225	758565	0500000US29225	29225	WEBSTER	6	1534730291	3110547	4478372	-10338897	MOWEBSTER	3	3	0	0	0	0	0	0	0	0	0	3	3	0	0	0	0	0	0																																
220	29	MO	227	758566	0500000US29227	29227	WORTH	6	690523564	535323	4935818	-10511020	MOWORTH	0	0	0	0	0	0	0	0	0	0	0	0	0	0	0	0	0	0	0																																
2094	29	MO	229	758567	0500000US29229	29229	WRIGHT	6	1765780148	3533325	4476871	-10293571	MOWRIGHT	0	0	0	0	0	0	0	0	0	0	0	0	0	0	0	0	0	0	0																																
1193	30	MT	1	1719627	0500000US30001	30001	BEAVERHEAD	6	14355494309	78345572	5643094	-12568119	MTBEAVERHEAD	1	1	0	0	0	0	1	0	0	1	0	0	0	0	0	0	0	0	0																																
671	30	MT	3	1716521	0500000US30003	30003	BIG HORN	6	12942419269	49256421	5688742	-11965726	MTBIG HORN	0	0	0	0	0	0	0	0	0	0	0	0	0	0	0	0	0	0	0																																
995	30	MT	5	1722470	0500000US30005	30005	BLAINE	6	10948196441	29079150	6179727	-12129154	MTBLAINE	0	0	0	0	0	0	0	0	0	0	0	0	0	0	0	0	0	0	0																																
672	30	MT	7	1719625	0500000US30007	30007	BROADWATER	6	3088128102	118543478	5833952	-12411618	MTBROADWATER	0	0	0	0	0	0	0	0	0	0	0	0	0	0	0	0	0	0	0																																
221	30	MT	9	1720111	0500000US30009	30009	CARBON	6	5304259855	34681612	5657489	-12136960	MTCARBON	0	0	0	0	0	0	0	0	0	0	0	0	0	0	0	0	0	0	0																																
2095	30	MT	11	1688746	0500000US30011	30011	CARTER	6	8651796925	19499108	5703653	-11636922	MTCARTER	0	0	0	0	0	0	0	0	0	0	0	0	0	0	0	0	0	0	0																																
1064	30	MT	13	1719622	0500000US30013	30013	CASCADE	6	6988276640	34358092	5992678	-12395122	MTCASCADE	2	2	0	0	0	0	2	0	0	2	0	0	0	0	0	0	0	0	0																																
673	30	MT	15	1719619	0500000US30015	30015	CHOUTEAU	6	10288773071	62617603	6087245	-12293581	MTCHOUTEAU	1	1	0	0	0	0	1	0	0	1	0	0	0	0	0	0	0	0	0																																
2096	30	MT	17	1720109	0500000US30017	30017	CUSTER	6	9798813338	25522662	5821272	-11752215	MTCUSTER	0	0	0	0	0	0	0	0	0	0	0	0	0	0	0	0	0	0	0																																
2449	30	MT	19	1637566	0500000US30019	30019	DANIELS	6	3693357584	1021697	6238335	-11749619	MTDANIELS	0	0	0	0	0	0	0	0	0	0	0	0	0	0	0	0	0	0	0																																
2802	30	MT	21	1715632	0500000US30021	30021	DAWSON	6	6143864274	29279964	5985900	-11677404	MTDAWSON	1	1	0	0	0	0	1	0	0	1	0	0	0	0	0	0	0	0	0																																
1699	30	MT	23	1719617	0500000US30023	30023	DEER LODGE	6	1907997131	12199241	5790155	-12586626	MTDEER LODGE	0	0	0	0	0	0	0	0	0	0	0	0	0	0	0	0	0	0	0																																
2097	30	MT	25	1688745	0500000US30025	30025	FALLON	6	4197205011	5915331	5834187	-11623706	MTFALLON	0	0	0	0	0	0	0	0	0	0	0	0	0	0	0	0	0	0	0																																
1194	30	MT	27	1719614	0500000US30027	30027	FERGUS	6	11238810568	27700322	5985579	-12158807	MTFERGUS	0	0	0	0	0	0	0	0	0	0	0	0	0	0	0	0	0	0	0																																
222	30	MT	29	1719611	0500000US30029	30029	FLATHEAD	6	13175875606	437083869	6156647	-12696094	MTFLATHEAD	5	5	0	0	0	0	5	0	0	5	0	0	0	0	0	0	0	0	0																																
674	30	MT	31	1720053	0500000US30031	30031	GALLATIN	6	6746211520	75237113	5707861	-12375422	MTGALLATIN	0	0	0	0	0	0	0	0	0	0	0	0	0	0	0	0	0	0	0																																
1346	30	MT	33	1716058	0500000US30033	30033	GARFIELD	6	12112230876	446866747	5987826	-11910360	MTGARFIELD	0	0	0	0	0	0	0	0	0	0	0	0	0	0	0	0	0	0	0																																
675	30	MT	35	1719607	0500000US30035	30035	GLACIER	6	7756748578	106139963	6225153	-12578543	MTGLACIER	0	0	0	0	0	0	0	0	0	0	0	0	0	0	0	0	0	0	0																																
2126	30	MT	37	1723078	0500000US30037	30037	GOLDEN VALLEY	6	3041740414	2621792	5841803	-12153315	MTGOLDEN VALLEY	0	0	0	0	0	0	0	0	0	0	0	0	0	0	0	0	0	0	0																																
1238	30	MT	39	1719605	0500000US30039	30039	GRANITE	6	4473328243	14547083	5845609	-12628104	MTGRANITE	0	0	0	0	0	0	0	0	0	0	0	0	0	0	0	0	0	0	0																																
2127	30	MT	41	1720048	0500000US30041	30041	HILL	6	7509316053	44201872	6212250	-12257532	MTHILL	0	0	0	0	0	0	0	0	0	0	0	0	0	0	0	0	0	0	0																																
1700	30	MT	43	1720045	0500000US30043	30043	JEFFERSON	6	4291244804	6624498	5804350	-12478227	MTJEFFERSON	0	0	0	0	0	0	0	0	0	0	0	0	0	0	0	0	0	0	0																																
676	30	MT	45	1719602	0500000US30045	30045	JUDITH BASIN	6	4842466683	2066731	5949659	-12274788	MTJUDITH BASIN	1	1	0	0	0	0	1	0	0	1	0	0	0	0	0	0	0	0	0																																
223	30	MT	47	1796943	0500000US30047	30047	LAKE	6	3860279619	423557220	6048388	-12700372	MTLAKE	0	0	0	0	0	0	0	0	0	0	0	0	0	0	0	0	0	0	0																																
677	30	MT	49	793926	0500000US30049	30049	LEWIS AND CLARK	6	8957583813	101077021	5962579	-12511423	MTLEWIS AND CLARK	2	2	0	0	0	0	2	0	0	2	0	0	0	0	0	0	0	0	0																																
678	30	MT	51	1720036	0500000US30051	30051	LIBERTY	6	3703660708	44389510	6201144	-12359186	MTLIBERTY	2	2	1	1	0	0	1	0	0	1	0	0	0	0	0	0	0	0	0																																
224	30	MT	53	1720038	0500000US30053	30053	LINCOLN	6	9356865944	161078674	6197978	-12846841	MTLINCOLN	1	0	0	0	0	0	0	0	0	0	0	0	0	0	0	0	0	0	0																																
1113	30	MT	57	1720033	0500000US30057	30057	MADISON	6	9293313960	39816836	5669325	-12458963	MTMADISON	0	0	0	0	0	0	0	0	0	0	0	0	0	0	0	0	0	0	0																																
1195	30	MT	55	1716270	0500000US30055	30055	MCCONE	6	6843263531	103093129	6048350	-11777076	MTMCCONE	0	0	0	0	0	0	0	0	0	0	0	0	0	0	0	0	0	0	0																																
1305	30	MT	59	1719600	0500000US30059	30059	MEAGHER	6	6194911314	7474581	5876965	-12343825	MTMEAGHER	0	0	0	0	0	0	0	0	0	0	0	0	0	0	0	0	0	0	0																																
1338	30	MT	61	1720030	0500000US30061	30061	MINERAL	6	3158803511	9897206	5966331	-12801666	MTMINERAL	0	0	0	0	0	0	0	0	0	0	0	0	0	0	0	0	0	0	0																																
996	30	MT	63	1719596	0500000US30063	30063	MISSOULA	6	6715977352	64471601	5948309	-12681875	MTMISSOULA	2	2	0	0	0	0	2	0	0	2	0	0	0	0	0	0	0	0	0																																
2637	30	MT	65	1719593	0500000US30065	30065	MUSSELSHELL	6	4840572325	7124119	5860408	-12066822	MTMUSSELSHELL	0	0	0	0	0	0	0	0	0	0	0	0	0	0	0	0	0	0	0																																
1701	30	MT	67	1720027	0500000US30067	30067	PARK	6	7259224503	27025613	5699266	-12303762	MTPARK	0	0	0	0	0	0	0	0	0	0	0	0	0	0	0	0	0	0	0																																
679	30	MT	69	1719590	0500000US30069	30069	PETROLEUM	6	4288047827	48927318	5961516	-12050340	MTPETROLEUM	0	0	0	0	0	0	0	0	0	0	0	0	0	0	0	0	0	0	0																																
680	30	MT	71	1720023	0500000US30071	30071	PHILLIPS	6	13313721482	185549184	6150927	-12012715	MTPHILLIPS	0	0	0	0	0	0	0	0	0	0	0	0	0	0	0	0	0	0	0																																
225	30	MT	73	1719587	0500000US30073	30073	PONDERA	6	4207608907	43980131	6144894	-12493017	MTPONDERA	0	0	0	0	0	0	0	0	0	0	0	0	0	0	0	0	0	0	0																																
997	30	MT	75	1719584	0500000US30075	30075	POWDER RIVER	6	8542289018	1565958	5684147	-11758689	MTPOWDER RIVER	0	0	0	0	0	0	0	0	0	0	0	0	0	0	0	0	0	0	0																																
1702	30	MT	77	1720021	0500000US30077	30077	POWELL	6	6024448201	16220808	5919270	-12572155	MTPOWELL	0	0	0	0	0	0	0	0	0	0	0	0	0	0	0	0	0	0	0																																
2128	30	MT	79	1715847	0500000US30079	30079	PRAIRIE	6	4497780354	15092932	5919463	-11730705	MTPRAIRIE	0	0	0	0	0	0	0	0	0	0	0	0	0	0	0	0	0	0	0																																
681	30	MT	81	1719582	0500000US30081	30081	RAVALLI	6	6192617169	24247021	5793852	-12703834	MTRAVALLI	1	1	0	0	0	0	1	0	0	1	0	0	0	0	0	0	0	0	0																																
226	30	MT	83	1715338	0500000US30083	30083	RICHLAND	6	5398317072	49588405	6071818	-11639774	MTRICHLAND	0	0	0	0	0	0	0	0	0	0	0	0	0	0	0	0	0	0	0																																
682	30	MT	85	1669428	0500000US30085	30085	ROOSEVELT	6	6097930309	37820803	6156084	-11690408	MTROOSEVELT	2	2	0	0	0	0	2	0	0	2	0	0	0	0	0	0	0	0	0																																
1703	30	MT	87	1716795	0500000US30087	30087	ROSEBUD	6	12972203125	43041228	5818202	-11881380	MTROSEBUD	0	0	0	0	0	0	0	0	0	0	0	0	0	0	0	0	0	0	0																																
1196	30	MT	89	1719578	0500000US30089	30089	SANDERS	6	7149422259	76377026	6053200	-12816759	MTSANDERS	1	1	0	0	0	0	1	0	0	1	0	0	0	0	0	0	0	0	0																																
2764	30	MT	91	1677577	0500000US30091	30091	SHERIDAN	6	4340302863	75079144	6227834	-11633428	MTSHERIDAN	1	1	0	0	0	0	1	0	0	1	0	0	0	0	0	0	0	0	0																																
1197	30	MT	93	1719575	0500000US30093	30093	SILVER BOW	6	1859564311	1522160	5764788	-12540892	MTSILVER BOW	0	0	0	0	0	0	0	0	0	0	0	0	0	0	0	0	0	0	0																																
2646	30	MT	95	1719572	0500000US30095	30095	STILLWATER	6	4653284930	23998969	5727757	-12177694	MTSTILLWATER	0	0	0	0	0	0	0	0	0	0	0	0	0	0	0	0	0	0	0																																
1239	30	MT	97	1719569	0500000US30097	30097	SWEET GRASS	6	4805632555	17639847	5750842	-12238559	MTSWEET GRASS	0	0	0	0	0	0	0	0	0	0	0	0	0	0	0	0	0	0	0																																
542	30	MT	99	1720018	0500000US30099	30099	TETON	6	5883425220	52657911	6079909	-12494621	MTTETON	0	0	0	0	0	0	0	0	0	0	0	0	0	0	0	0	0	0	0																																
1757	30	MT	101	1719566	0500000US30101	30101	TOOLE	6	4959885520	78009540	6216803	-12433928	MTTOOLE	0	0	0	0	0	0	0	0	0	0	0	0	0	0	0	0	0	0	0																																
1989	30	MT	103	1719563	0500000US30103	30103	TREASURE	6	2532492035	17149961	5814415	-11941454	MTTREASURE	0	0	0	0	0	0	0	0	0	0	0	0	0	0	0	0	0	0	0																																
1306	30	MT	105	1678923	0500000US30105	30105	VALLEY	6	12758543078	351470583	6168425	-11874095	MTVALLEY	0	0	0	0	0	0	0	0	0	0	0	0	0	0	0	0	0	0	0																																
2450	30	MT	107	1719560	0500000US30107	30107	WHEATLAND	6	3684208673	13010925	5855482	-12227844	MTWHEATLAND	0	0	0	0	0	0	0	0	0	0	0	0	0	0	0	0	0	0	0																																
2715	30	MT	109	1696629	0500000US30109	30109	WIBAUX	6	2301488703	1756850	5936615	-11604925	MTWIBAUX	0	0	0	0	0	0	0	0	0	0	0	0	0	0	0	0	0	0	0																																
1758	30	MT	111	1719558	0500000US30111	30111	YELLOWSTONE	6	6820731017	39864561	5770554	-12052959	MTYELLOWSTONE	6	6	0	0	0	0	6	0	0	6	0	0	0	0	0	0	0	0	0																																
2716	31	NE	1	835823	0500000US31001	31001	ADAMS	6	1458869092	2481410	4942486	-10965105	NEADAMS	0	0	0	0	0	0	0	0	0	0	0	0	0	0	0	0	0	0	0																																
2731	31	NE	3	835824	0500000US31003	31003	ANTELOPE	6	2220183807	3558463	5187597	-10916734	NEANTELOPE	0	0	0	0	0	0	0	0	0	0	0	0	0	0	0	0	0	0	0																																
2765	31	NE	5	835825	0500000US31005	31005	ARTHUR	6	1852759732	7644719	5096661	-11320725	NEARTHUR	0	0	0	0	0	0	0	0	0	0	0	0	0	0	0	0	0	0	0																																
2498	31	NE	7	835826	0500000US31007	31007	BANNER	6	1932676832	397069	5093245	-11545013	NEBANNER	0	0	0	0	0	0	0	0	0	0	0	0	0	0	0	0	0	0	0																																
1759	31	NE	9	835827	0500000US31009	31009	BLAINE	6	1840674139	9443900	5147958	-11129368	NEBLAINE	0	0	0	0	0	0	0	0	0	0	0	0	0	0	0	0	0	0	0																																
2732	31	NE	11	835828	0500000US31011	31011	BOONE	6	1778166035	1718583	5117209	-10916794	NEBOONE	0	0	0	0	0	0	0	0	0	0	0	0	0	0	0	0	0	0	0																																
1587	31	NE	13	835991	0500000US31013	31013	BOX BUTTE	6	2784994727	6588657	5194015	-11475451	NEBOX BUTTE	0	0	0	0	0	0	0	0	0	0	0	0	0	0	0	0	0	0	0																																
2689	31	NE	15	835829	0500000US31015	31015	BOYD	6	1398425586	11890320	5296730	-10994652	NEBOYD	0	0	0	0	0	0	0	0	0	0	0	0	0	0	0	0	0	0	0																																
2701	31	NE	17	835830	0500000US31017	31017	BROWN	6	3163296234	9814399	5225754	-11124108	NEBROWN	0	0	0	0	0	0	0	0	0	0	0	0	0	0	0	0	0	0	0																																
1588	31	NE	19	835831	0500000US31019	31019	BUFFALO	6	2507357646	18914605	4991041	-11028977	NEBUFFALO	0	0	0	0	0	0	0	0	0	0	0	0	0	0	0	0	0	0	0																																
2616	31	NE	21	835832	0500000US31021	31021	BURT	6	1273201442	14186180	5138797	-10723257	NEBURT	0	0	0	0	0	0	0	0	0	0	0	0	0	0	0	0	0	0	0																																
1638	31	NE	23	835833	0500000US31023	31023	BUTLER	6	1514884892	15309110	5045783	-10812656	NEBUTLER	0	0	0	0	0	0	0	0	0	0	0	0	0	0	0	0	0	0	0																																
1651	31	NE	25	835834	0500000US31025	31025	CASS	6	1443783556	21868234	4999051	-10702351	NECASS	1	1	0	0	0	0	1	1	0	0	0	0	0	0	0	0	0	0	0																																
2766	31	NE	27	835835	0500000US31027	31027	CEDAR	6	1917398594	14335219	5251239	-10826095	NECEDAR	0	0	0	0	0	0	0	0	0	0	0	0	0	0	0	0	0	0	0																																
2854	31	NE	29	835836	0500000US31029	31029	CHASE	6	2316533465	7978174	4942442	-11320968	NECHASE	0	0	0	0	0	0	0	0	0	0	0	0	0	0	0	0	0	0	0																																
1855	31	NE	31	835837	0500000US31031	31031	CHERRY	6	15437679913	126677223	5243218	-11256478	NECHERRY	0	0	0	0	0	0	0	0	0	0	0	0	0	0	0	0	0	0	0																																
2385	31	NE	33	835838	0500000US31033	31033	CHEYENNE	6	3098367771	292549	5044867	-11465346	NECHEYENNE	0	0	0	0	0	0	0	0	0	0	0	0	0	0	0	0	0	0	0																																
1856	31	NE	35	835839	0500000US31035	31035	CLAY	6	1482222907	3234878	4942480	-10915019	NECLAY	0	0	0	0	0	0	0	0	0	0	0	0	0	0	0	0	0	0	0																																
1857	31	NE	37	835840	0500000US31037	31037	COLFAX	6	1066164680	12607136	5097414	-10807614	NECOLFAX	0	0	0	0	0	0	0	0	0	0	0	0	0	0	0	0	0	0	0																																
2905	31	NE	39	835841	0500000US31039	31039	CUMING	6	1477895811	10447360	5148500	-10774323	NECUMING	0	0	0	0	0	0	0	0	0	0	0	0	0	0	0	0	0	0	0																																
2767	31	NE	41	835842	0500000US31041	31041	CUSTER	6	6670757589	932956	5070809	-11101466	NECUSTER	0	0	0	0	0	0	0	0	0	0	0	0	0	0	0	0	0	0	0																																
1858	31	NE	43	835843	0500000US31043	31043	DAKOTA	6	684416193	8199775	5219767	-10749520	NEDAKOTA	0	0	0	0	0	0	0	0	0	0	0	0	0	0	0	0	0	0	0																																
1900	31	NE	45	835844	0500000US31045	31045	DAWES	6	3616823880	11921995	5269504	-11480988	NEDAWES	0	0	0	0	0	0	0	0	0	0	0	0	0	0	0	0	0	0	0																																
1594	31	NE	47	835845	0500000US31047	31047	DAWSON	6	2623947385	16371626	4993213	-11111866	NEDAWSON	0	0	0	0	0	0	0	0	0	0	0	0	0	0	0	0	0	0	0																																
227	31	NE	49	835846	0500000US31049	31049	DEUEL	6	1139208969	2230956	5028825	-11391746	NEDEUEL	0	0	0	0	0	0	0	0	0	0	0	0	0	0	0	0	0	0	0																																
2399	31	NE	51	835847	0500000US31051	31051	DIXON	6	1233434227	17271581	5235209	-10783270	NEDIXON	1	1	0	0	0	0	1	1	0	0	0	0	0	0	0	0	0	0	0																																
2825	31	NE	53	835848	0500000US31053	31053	DODGE	6	1369377419	36983845	5097991	-10759480	NEDODGE	0	0	0	0	0	0	0	0	0	0	0	0	0	0	0	0	0	0	0																																
1595	31	NE	55	835849	0500000US31055	31055	DOUGLAS	6	850767845	28136519	5056014	-10703848	NEDOUGLAS	3	3	0	0	0	0	3	3	0	0	0	0	0	0	0	0	0	0	0																																
1645	31	NE	57	835850	0500000US31057	31057	DUNDY	6	2381956152	3046330	4891613	-11319850	NEDUNDY	0	0	0	0	0	0	0	0	0	0	0	0	0	0	0	0	0	0	0																																
1656	31	NE	59	835851	0500000US31059	31059	FILLMORE	6	1490202786	2989990	4942513	-10864392	NEFILLMORE	0	0	0	0	0	0	0	0	0	0	0	0	0	0	0	0	0	0	0																																
2906	31	NE	61	835852	0500000US31061	31061	FRANKLIN	6	1491355770	487899	4891631	-11015375	NEFRANKLIN	0	0	0	0	0	0	0	0	0	0	0	0	0	0	0	0	0	0	0																																
1657	31	NE	63	835853	0500000US31063	31063	FRONTIER	6	2524180467	14212842	4943308	-11175823	NEFRONTIER	0	0	0	0	0	0	0	0	0	0	0	0	0	0	0	0	0	0	0																																
2553	31	NE	65	835854	0500000US31065	31065	FURNAS	6	1862542307	3915843	4891649	-11122187	NEFURNAS	0	0	0	0	0	0	0	0	0	0	0	0	0	0	0	0	0	0	0																																
2826	31	NE	67	835855	0500000US31067	31067	GAGE	6	2205277881	22010737	4904146	-10763419	NEGAGE	0	0	0	0	0	0	0	0	0	0	0	0	0	0	0	0	0	0	0																																
543	31	NE	69	835856	0500000US31069	31069	GARDEN	6	4414069977	68874632	5104309	-11391937	NEGARDEN	0	0	0	0	0	0	0	0	0	0	0	0	0	0	0	0	0	0	0																																
2124	31	NE	71	835857	0500000US31071	31071	GARFIELD	6	1475754369	4125559	5148194	-11019673	NEGARFIELD	0	0	0	0	0	0	0	0	0	0	0	0	0	0	0	0	0	0	0																																
1658	31	NE	73	835858	0500000US31073	31073	GOSPER	6	1186616240	11831826	4941073	-11113099	NEGOSPER	0	0	0	0	0	0	0	0	0	0	0	0	0	0	0	0	0	0	0																																
1307	31	NE	75	835859	0500000US31075	31075	GRANT	6	2010410702	18130867	5148286	-11325704	NEGRANT	0	0	0	0	0	0	0	0	0	0	0	0	0	0	0	0	0	0	0																																
1114	31	NE	77	835860	0500000US31077	31077	GREELEY	6	1475804206	2188873	5096437	-10967332	NEGREELEY	0	0	0	0	0	0	0	0	0	0	0	0	0	0	0	0	0	0	0																																
2499	31	NE	79	835861	0500000US31079	31079	HALL	6	1414817883	15229247	4993600	-10965213	NEHALL	2	2	0	0	0	0	1	1	0	0	0	1	1	0	0	0	0	0	0																																
2563	31	NE	81	835862	0500000US31081	31081	HAMILTON	6	1403528266	7341100	4993671	-10911847	NEHAMILTON	0	0	0	0	0	0	0	0	0	0	0	0	0	0	0	0	0	0	0																																
1659	31	NE	83	835863	0500000US31083	31083	HARLAN	6	1433471291	53339808	4891656	-11065675	NEHARLAN	0	0	0	0	0	0	0	0	0	0	0	0	0	0	0	0	0	0	0																																
2564	31	NE	85	835864	0500000US31085	31085	HAYES	6	1846821514	570786	4942530	-11250154	NEHAYES	0	0	0	0	0	0	0	0	0	0	0	0	0	0	0	0	0	0	0																																
1713	31	NE	87	835865	0500000US31087	31087	HITCHCOCK	6	1838742723	22103380	4891633	-11247973	NEHITCHCOCK	0	0	0	0	0	0	0	0	0	0	0	0	0	0	0	0	0	0	0																																
2617	31	NE	89	835866	0500000US31089	31089	HOLT	6	6248083634	13201503	5229653	-10996575	NEHOLT	1	1	0	0	0	0	1	1	0	0	0	0	0	0	0	0	0	0	0																																
228	31	NE	91	835867	0500000US31091	31091	HOOKER	6	1867796194	882994	5148448	-11258330	NEHOOKER	0	0	0	0	0	0	0	0	0	0	0	0	0	0	0	0	0	0	0																																
2565	31	NE	93	835868	0500000US31093	31093	HOWARD	6	1474578442	16199404	5044887	-10966874	NEHOWARD	0	0	0	0	0	0	0	0	0	0	0	0	0	0	0	0	0	0	0																																
2566	31	NE	95	835869	0500000US31095	31095	JEFFERSON	6	1476728674	14239894	4891545	-10813878	NEJEFFERSON	0	0	0	0	0	0	0	0	0	0	0	0	0	0	0	0	0	0	0																																
2363	31	NE	97	835870	0500000US31097	31097	JOHNSON	6	973968227	1766531	4923182	-10716180	NEJOHNSON	0	0	0	0	0	0	0	0	0	0	0	0	0	0	0	0	0	0	0																																
2665	31	NE	99	835871	0500000US31099	31099	KEARNEY	6	1337063630	274634	4939877	-11014842	NEKEARNEY	0	0	0	0	0	0	0	0	0	0	0	0	0	0	0	0	0	0	0																																
2855	31	NE	101	835872	0500000US31101	31101	KEITH	6	2749531884	124672175	5041758	-11316883	NEKEITH	0	0	0	0	0	0	0	0	0	0	0	0	0	0	0	0	0	0	0																																
544	31	NE	103	835873	0500000US31103	31103	KEYA PAHA	6	2002257567	2192458	5293572	-11099936	NEKEYA PAHA	0	0	0	0	0	0	0	0	0	0	0	0	0	0	0	0	0	0	0																																
3016	31	NE	105	835874	0500000US31105	31105	KIMBALL	6	2465269098	1448446	5041600	-11545492	NEKIMBALL	0	0	0	0	0	0	0	0	0	0	0	0	0	0	0	0	0	0	0																																
1714	31	NE	107	835875	0500000US31107	31107	KNOX	6	2870614960	81251136	5256904	-10897275	NEKNOX	0	0	0	0	0	0	0	0	0	0	0	0	0	0	0	0	0	0	0																																
2618	31	NE	109	835876	0500000US31109	31109	LANCASTER	6	2169240199	22877180	4980634	-10763231	NELANCASTER	6	6	0	0	0	0	2	2	0	0	0	4	2	0	0	2	0	0	0																																
1715	31	NE	111	835877	0500000US31111	31111	LINCOLN	6	6640892375	28630225	5019521	-11214917	NELINCOLN	0	0	0	0	0	0	0	0	0	0	0	0	0	0	0	0	0	0	0																																
2814	31	NE	113	835878	0500000US31113	31113	LOGAN	6	1478003936	1203586	5096300	-11185700	NELOGAN	0	0	0	0	0	0	0	0	0	0	0	0	0	0	0	0	0	0	0																																
545	31	NE	115	835879	0500000US31115	31115	LOUP	6	1471803707	7275368	5148118	-11071211	NELOUP	0	0	0	0	0	0	0	0	0	0	0	0	0	0	0	0	0	0	0																																
2619	31	NE	119	835880	0500000US31119	31119	MADISON	6	1483396631	7013731	5148544	-10864867	NEMADISON	0	0	0	0	0	0	0	0	0	0	0	0	0	0	0	0	0	0	0																																
229	31	NE	117	835881	0500000US31117	31117	MCPHERSON	6	2224733583	2680669	5096543	-11250006	NEMCPHERSON	0	0	0	0	0	0	0	0	0	0	0	0	0	0	0	0	0	0	0																																
2400	31	NE	121	835882	0500000US31121	31121	MERRICK	6	1258350313	28301129	5037345	-10913521	NEMERRICK	0	0	0	0	0	0	0	0	0	0	0	0	0	0	0	0	0	0	0																																
2620	31	NE	123	835883	0500000US31123	31123	MORRILL	6	3687723999	15598670	5118625	-11467094	NEMORRILL	0	0	0	0	0	0	0	0	0	0	0	0	0	0	0	0	0	0	0																																
2811	31	NE	125	835884	0500000US31125	31125	NANCE	6	1143826264	17085923	5071139	-10908438	NENANCE	0	0	0	0	0	0	0	0	0	0	0	0	0	0	0	0	0	0	0																																
2666	31	NE	127	835885	0500000US31127	31127	NEMAHA	6	1055100609	5769943	4922455	-10669957	NENEMAHA	0	0	0	0	0	0	0	0	0	0	0	0	0	0	0	0	0	0	0																																
2621	31	NE	129	835886	0500000US31129	31129	NUCKOLLS	6	1489645187	1718484	4891640	-10914563	NENUCKOLLS	0	0	0	0	0	0	0	0	0	0	0	0	0	0	0	0	0	0	0																																
3193	31	NE	131	835887	0500000US31131	31131	OTOE	6	1594475628	8775373	4960651	-10701675	NEOTOE	0	0	0	0	0	0	0	0	0	0	0	0	0	0	0	0	0	0	0																																
3025	31	NE	133	835888	0500000US31133	31133	PAWNEE	6	1116478188	4852361	4885083	-10713061	NEPAWNEE	0	0	0	0	0	0	0	0	0	0	0	0	0	0	0	0	0	0	0																																
1547	31	NE	135	835889	0500000US31135	31135	PERKINS	6	2287828019	2840176	4990410	-11315604	NEPERKINS	0	0	0	0	0	0	0	0	0	0	0	0	0	0	0	0	0	0	0																																
2667	31	NE	137	835890	0500000US31137	31137	PHELPS	6	1398048574	1646534	4940524	-11066777	NEPHELPS	0	0	0	0	0	0	0	0	0	0	0	0	0	0	0	0	0	0	0																																
546	31	NE	139	835891	0500000US31139	31139	PIERCE	6	1484707285	3481943	5200698	-10864927	NEPIERCE	1	1	0	0	0	0	1	1	0	0	0	0	0	0	0	0	0	0	0																																
1548	31	NE	141	835892	0500000US31141	31141	PLATTE	6	1745758247	27319783	5097014	-10856008	NEPLATTE	0	0	0	0	0	0	0	0	0	0	0	0	0	0	0	0	0	0	0																																
2705	31	NE	143	835893	0500000US31143	31143	POLK	6	1135309850	5947394	5039975	-10861263	NEPOLK	0	0	0	0	0	0	0	0	0	0	0	0	0	0	0	0	0	0	0																																
1549	31	NE	145	835894	0500000US31145	31145	RED WILLOW	6	1856984023	2643458	4891559	-11185034	NERED WILLOW	0	0	0	0	0	0	0	0	0	0	0	0	0	0	0	0	0	0	0																																
2546	31	NE	147	835895	0500000US31147	31147	RICHARDSON	6	1429258642	7077617	4884148	-10655232	NERICHARDSON	0	0	0	0	0	0	0	0	0	0	0	0	0	0	0	0	0	0	0																																
3188	31	NE	149	835896	0500000US31149	31149	ROCK	6	2611466209	8807750	5224436	-11070712	NEROCK	0	0	0	0	0	0	0	0	0	0	0	0	0	0	0	0	0	0	0																																
1550	31	NE	151	835897	0500000US31151	31151	SALINE	6	1486698709	5934626	4942426	-10813678	NESALINE	0	0	0	0	0	0	0	0	0	0	0	0	0	0	0	0	0	0	0																																
2561	31	NE	153	835898	0500000US31153	31153	SARPY	6	619060039	22021686	5029017	-10699131	NESARPY	3	3	0	0	0	0	3	3	0	0	0	0	0	0	0	0	0	0	0																																
2880	31	NE	155	835899	0500000US31155	31155	SAUNDERS	6	1943097564	24827641	5045831	-10757631	NESAUNDERS	0	0	0	0	0	0	0	0	0	0	0	0	0	0	0	0	0	0	0																																
2125	31	NE	157	835900	0500000US31157	31157	SCOTTS BLUFF	6	1915039163	15437668	5138648	-11544714	NESCOTTS BLUFF	0	0	0	0	0	0	0	0	0	0	0	0	0	0	0	0	0	0	0																																
1589	31	NE	159	835901	0500000US31159	31159	SEWARD	6	1479990669	11547536	4993570	-10813522	NESEWARD	6	6	0	0	0	0	6	6	0	0	0	0	0	0	0	0	0	0	0																																
2668	31	NE	161	835902	0500000US31161	31161	SHERIDAN	6	6321834104	74941797	5237184	-11400122	NESHERIDAN	0	0	0	0	0	0	0	0	0	0	0	0	0	0	0	0	0	0	0																																
3026	31	NE	163	835903	0500000US31163	31163	SHERMAN	6	1465489243	15062146	5044967	-11017981	NESHERMAN	0	0	0	0	0	0	0	0	0	0	0	0	0	0	0	0	0	0	0																																
2431	31	NE	165	835904	0500000US31165	31165	SIOUX	6	5352538105	1872668	5234611	-11550393	NESIOUX	0	0	0	0	0	0	0	0	0	0	0	0	0	0	0	0	0	0	0																																
2669	31	NE	167	835905	0500000US31167	31167	STANTON	6	1108381539	7908771	5148580	-10819577	NESTANTON	0	0	0	0	0	0	0	0	0	0	0	0	0	0	0	0	0	0	0																																
1600	31	NE	169	835906	0500000US31169	31169	THAYER	6	1486153355	3025340	4891619	-10864221	NETHAYER	1	1	0	0	0	0	0	0	0	0	0	1	1	0	0	0	0	0	0																																
547	31	NE	171	835907	0500000US31171	31171	THOMAS	6	1846403578	2028358	5148079	-11193818	NETHOMAS	0	0	0	0	0	0	0	0	0	0	0	0	0	0	0	0	0	0	0																																
2670	31	NE	173	835908	0500000US31173	31173	THURSTON	6	1019377255	6458661	5184723	-10747237	NETHURSTON	0	0	0	0	0	0	0	0	0	0	0	0	0	0	0	0	0	0	0																																
1601	31	NE	175	835909	0500000US31175	31175	VALLEY	6	1471237003	6242699	5096420	-11018612	NEVALLEY	0	0	0	0	0	0	0	0	0	0	0	0	0	0	0	0	0	0	0																																
2562	31	NE	177	835910	0500000US31177	31177	WASHINGTON	6	1009985949	8387724	5091016	-10711392	NEWASHINGTON	0	0	0	0	0	0	0	0	0	0	0	0	0	0	0	0	0	0	0																																
1602	31	NE	179	835911	0500000US31179	31179	WAYNE	6	1147143902	1087702	5192400	-10811271	NEWAYNE	0	0	0	0	0	0	0	0	0	0	0	0	0	0	0	0	0	0	0																																
2671	31	NE	181	835912	0500000US31181	31181	WEBSTER	6	1489017970	337241	4891648	-10964966	NEWEBSTER	0	0	0	0	0	0	0	0	0	0	0	0	0	0	0	0	0	0	0																																
2717	31	NE	183	835913	0500000US31183	31183	WHEELER	6	1489717875	1059454	5148256	-10968107	NEWHEELER	0	0	0	0	0	0	0	0	0	0	0	0	0	0	0	0	0	0	0																																
998	31	NE	185	835914	0500000US31185	31185	YORK	6	1482793516	8595590	4993623	-10864461	NEYORK	0	0	0	0	0	0	0	0	0	0	0	0	0	0	0	0	0	0	0																																
2881	32	NV	510	863219	0500000US32510	32510	CARSON CITY	0	374669606	32587484	4743350	-13330223	NVCARSON CITY	0	0	0	0	0	0	0	0	0	0	0	0	0	0	0	0	0	0	0																																
1308	32	NV	1	858638	0500000US32001	32001	CHURCHILL	6	12770128151	242405502	4805432	-13173081	NVCHURCHILL	0	0	0	0	0	0	0	0	0	0	0	0	0	0	0	0	0	0	0																																
1240	32	NV	3	863600	0500000US32003	32003	CLARK	6	20439281442	438376844	4330765	-12803242	NVCLARK	32	32	0	0	0	0	0	0	0	0	0	0	0	0	0	0	32	32	0																																
3027	32	NV	5	858643	0500000US32005	32005	DOUGLAS	6	1838170211	72317570	4709157	-13315654	NVDOUGLAS	0	0	0	0	0	0	0	0	0	0	0	0	0	0	0	0	0	0	0																																
1869	32	NV	7	857664	0500000US32007	32007	ELKO	6	44468067628	85736268	5034812	-12841738	NVELKO	1	1	0	0	0	0	1	1	0	0	0	0	0	0	0	0	0	0	0																																
2718	32	NV	9	858641	0500000US32009	32009	ESMERALDA	6	9277050036	18552011	4549328	-13094820	NVESMERALDA	0	0	0	0	0	0	0	0	0	0	0	0	0	0	0	0	0	0	0																																
548	32	NV	11	858640	0500000US32011	32011	EUREKA	6	10814958249	11082875	4864410	-12943002	NVEUREKA	0	0	0	0	0	0	0	0	0	0	0	0	0	0	0	0	0	0	0																																
1870	32	NV	13	863310	0500000US32013	32013	HUMBOLDT	6	24969533278	44196979	5072949	-13148226	NVHUMBOLDT	1	1	0	0	0	0	1	1	0	0	0	0	0	0	0	0	0	0	0																																
549	32	NV	15	863368	0500000US32015	32015	LANDER	6	14219341058	76104322	4857123	-13028530	NVLANDER	0	0	0	0	0	0	0	0	0	0	0	0	0	0	0	0	0	0	0																																
2432	32	NV	17	863992	0500000US32017	32017	LINCOLN	6	27540342244	9802713	4529852	-12788006	NVLINCOLN	0	0	0	0	0	0	0	0	0	0	0	0	0	0	0	0	0	0	0																																
2469	32	NV	19	858645	0500000US32019	32019	LYON	6	5183173279	59602530	4724885	-13268098	NVLYON	0	0	0	0	0	0	0	0	0	0	0	0	0	0	0	0	0	0	0																																
2719	32	NV	21	858644	0500000US32021	32021	MINERAL	6	9719815219	155746682	4656072	-13184151	NVMINERAL	0	0	0	0	0	0	0	0	0	0	0	0	0	0	0	0	0	0	0																																
1871	32	NV	23	863599	0500000US32023	32023	NYE	6	47090938927	43207981	4587137	-12965696	NVNYE	0	0	0	0	0	0	0	0	0	0	0	0	0	0	0	0	0	0	0																																
2720	32	NV	27	858646	0500000US32027	32027	PERSHING	6	15634691937	79934815	4930358	-13180737	NVPERSHING	0	0	0	0	0	0	0	0	0	0	0	0	0	0	0	0	0	0	0																																
1904	32	NV	29	858642	0500000US32029	32029	STOREY	6	680962190	1871089	4785858	-13305918	NVSTOREY	0	0	0	0	0	0	0	0	0	0	0	0	0	0	0	0	0	0	0																																
550	32	NV	31	858608	0500000US32031	32031	WASHOE	6	16323099199	621146345	4965068	-13320949	NVWASHOE	4	4	1	1	0	0	3	2	1	0	0	0	0	0	0	0	0	0	0																																
551	32	NV	33	858615	0500000US32033	32033	WHITE PINE	6	22985104191	54678877	4785687	-12790828	NVWHITE PINE	0	0	0	0	0	0	0	0	0	0	0	0	0	0	0	0	0	0	0																																
3165	33	NH	1	873174	0500000US33001	33001	BELKNAP	6	1040130770	177190123	5391174	-7950748	NHBELKNAP	10	9	3	3	0	0	6	6	0	0	0	0	0	0	0	0	0	0	0																																
3021	33	NH	3	873175	0500000US33003	33003	CARROLL	6	2413880542	159255164	5446073	-7926291	NHCARROLL	22	22	13	13	0	0	9	9	0	0	0	0	0	0	0	0	0	0	0																																
2843	33	NH	5	873176	0500000US33005	33005	CHESHIRE	6	1830338973	57617298	5299760	-8042970	NHCHESHIRE	34	34	12	12	0	0	21	21	0	0	0	1	1	0	0	0	0	0	0																																
230	33	NH	7	873177	0500000US33007	33007	COOS	6	4647904949	92563569	5573129	-7937692	NHCOOS	1	1	0	0	0	0	1	1	0	0	0	0	0	0	0	0	0	0	0																																
552	33	NH	9	873178	0500000US33009	33009	GRAFTON	6	4425216149	106497705	5456447	-7995019	NHGRAFTON	46	44	6	6	0	0	37	37	0	0	0	0	0	0	0	0	0	0	0																																
2470	33	NH	11	873179	0500000US33011	33011	HILLSBOROUGH	6	2269876709	41633792	5299153	-7983416	NHHILLSBOROUGH	80	80	42	42	0	0	36	36	0	0	0	0	0	0	0	0	0	0	0																																
1915	33	NH	13	873180	0500000US33013	33013	MERRIMACK	6	2415829018	57547411	5357416	-7979427	NHMERRIMACK	55	55	30	30	0	0	24	24	0	0	0	0	0	0	0	0	0	0	0																																
999	33	NH	15	873181	0500000US33015	33015	ROCKINGHAM	6	1800347172	259322762	5310126	-7917636	NHROCKINGHAM	101	101	47	47	0	0	52	52	0	0	0	0	0	0	0	0	0	0	0																																
231	33	NH	17	873182	0500000US33017	33017	STRAFFORD	6	951728790	39171519	5357336	-7906905	NHSTRAFFORD	29	28	18	18	0	0	9	9	0	0	0	0	0	0	0	0	0	0	0																																
2501	33	NH	19	873183	0500000US33019	33019	SULLIVAN	6	1392143922	37879499	5367197	-8039730	NHSULLIVAN	33	33	4	4	0	0	29	29	0	0	0	0	0	0	0	0	0	0	0																																
553	34	NJ	1	882270	0500000US34001	34001	ATLANTIC	6	1438982575	301062742	4790366	-8311227	NJATLANTIC	29	29	1	1	0	0	5	5	0	0	0	23	22	0	0	1	0	0	0																																
1241	34	NJ	3	882271	0500000US34003	34003	BERGEN	6	602848342	35417758	5006411	-8245911	NJBERGEN	18	18	12	12	0	0	5	5	0	0	0	0	0	0	0	0	0	0	0																																
554	34	NJ	5	882272	0500000US34005	34005	BURLINGTON	6	2069166409	55077842	4848251	-8312027	NJBURLINGTON	72	71	7	7	0	0	30	29	0	0	1	32	25	0	0	7	0	0	0																																
1000	34	NJ	7	882273	0500000US34007	34007	CAMDEN	6	573287175	15729813	4837457	-8344492	NJCAMDEN	7	7	2	2	0	0	3	3	0	0	0	2	1	0	0	1	0	0	0																																
940	34	NJ	9	882274	0500000US34009	34009	CAPE MAY	6	653004933	953575375	4743070	-8326712	NJCAPE MAY	4	4	1	1	0	0	1	1	0	0	0	2	2	0	0	0	0	0	0																																
555	34	NJ	11	882275	0500000US34011	34011	CUMBERLAND	6	1252327405	503300501	4775386	-8361296	NJCUMBERLAND	2	2	0	0	0	0	0	0	0	0	0	2	0	0	0	2	0	0	0																																
1115	34	NJ	13	882276	0500000US34013	34013	ESSEX	6	326643513	8478686	4981016	-8265141	NJESSEX	10	10	5	5	0	0	3	3	0	0	0	1	1	0	0	0	0	0	0																																
556	34	NJ	15	882277	0500000US34015	34015	GLOUCESTER	6	833866376	38354111	4824961	-8364715	NJGLOUCESTER	13	12	5	5	0	0	3	3	0	0	0	4	4	0	0	0	0	0	0																																
1783	34	NJ	17	882278	0500000US34017	34017	HUDSON	6	119786739	41812801	4973335	-8246296	NJHUDSON	1	1	1	1	0	0	0	0	0	0	0	0	0	0	0	0	0	0	0																																
232	34	NJ	19	882228	0500000US34019	34019	HUNTERDON	6	1108070035	24849191	4948759	-8339193	NJHUNTERDON	40	40	24	24	0	0	16	16	0	0	0	0	0	0	0	0	0	0	0																																
233	34	NJ	21	882229	0500000US34021	34021	MERCER	6	581097880	11661948	4907230	-8315765	NJMERCER	26	26	7	7	0	0	18	18	0	0	0	1	0	0	0	1	0	0	0																																
1198	34	NJ	23	882230	0500000US34023	34023	MIDDLESEX	6	800962803	35374817	4929993	-8283466	NJMIDDLESEX	24	24	9	9	0	0	12	12	0	0	0	3	1	0	0	2	0	0	0																																
557	34	NJ	25	882910	0500000US34025	34025	MONMOUTH	6	1213125252	510444554	4903893	-8262231	NJMONMOUTH	66	66	23	23	0	0	13	13	0	0	0	30	18	0	0	12	0	0	0																																
234	34	NJ	27	882231	0500000US34027	34027	MORRIS	6	1192817713	54393389	4992033	-8298250	NJMORRIS	61	61	34	34	0	0	21	21	0	0	0	4	2	0	0	2	0	0	0																																
558	34	NJ	29	882279	0500000US34029	34029	OCEAN	6	1628655943	740759175	4849355	-8268914	NJOCEAN	26	26	7	7	0	0	5	5	0	0	0	14	11	0	0	3	0	0	0																																
235	34	NJ	31	882232	0500000US34031	34031	PASSAIC	6	481749389	32075737	5017455	-8271142	NJPASSAIC	13	13	7	7	0	0	5	5	0	0	0	1	1	0	0	0	0	0	0																																
236	34	NJ	33	882233	0500000US34033	34033	SALEM	6	859463290	105439930	4806214	-8387819	NJSALEM	11	11	2	2	0	0	1	1	0	0	0	8	6	0	0	2	0	0	0																																
559	34	NJ	35	882234	0500000US34035	34035	SOMERSET	6	781820323	8006852	4948198	-8306251	NJSOMERSET	31	31	13	13	0	0	17	17	0	0	0	1	0	0	0	1	0	0	0																																
3044	34	NJ	37	882236	0500000US34037	34037	SUSSEX	6	1343552955	43234734	5032938	-8314548	NJSUSSEX	30	29	17	17	0	0	11	11	0	0	0	0	0	0	0	0	0	0	0																																
2844	34	NJ	39	882235	0500000US34039	34039	UNION	6	266174384	7037555	4962328	-8271985	NJUNION	7	7	5	5	0	0	1	1	0	0	0	1	0	0	0	1	0	0	0																																
237	34	NJ	41	882237	0500000US34041	34041	WARREN	6	923351614	15840101	4991333	-8348650	NJWARREN	16	16	8	8	0	0	8	8	0	0	0	0	0	0	0	0	0	0	0																																
2502	35	NM	1	1702363	0500000US35001	35001	BERNALILLO	6	3007078788	16475147	4170888	-11874472	NMBERNALILLO	0	0	0	0	0	0	0	0	0	0	0	0	0	0	0	0	0	0	0																																
2721	35	NM	3	929108	0500000US35003	35003	CATRON	6	17933560031	14194439	4017781	-12067527	NMCATRON	0	0	0	0	0	0	0	0	0	0	0	0	0	0	0	0	0	0	0																																
1798	35	NM	5	1702364	0500000US35005	35005	CHAVES	6	15708886721	25500073	3943974	-11629094	NMCHAVES	0	0	0	0	0	0	0	0	0	0	0	0	0	0	0	0	0	0	0																																
2831	35	NM	6	933051	0500000US35006	35006	CIBOLA	6	11758240097	5819742	4152103	-12022443	NMCIBOLA	0	0	0	0	0	0	0	0	0	0	0	0	0	0	0	0	0	0	0																																
1116	35	NM	7	929117	0500000US35007	35007	COLFAX	6	9733110086	26299615	4384477	-11649231	NMCOLFAX	0	0	0	0	0	0	0	0	0	0	0	0	0	0	0	0	0	0	0																																
2556	35	NM	9	933053	0500000US35009	35009	CURRY	6	3640111191	8177604	4106241	-11504521	NMCURRY	0	0	0	0	0	0	0	0	0	0	0	0	0	0	0	0	0	0	0																																
238	35	NM	11	933054	0500000US35011	35011	DE BACA	6	6016761713	29147306	4074967	-11623087	NMDE BACA	0	0	0	0	0	0	0	0	0	0	0	0	0	0	0	0	0	0	0																																
2365	35	NM	13	929109	0500000US35013	35013	DO��A ANA	6	9863101539	17658237	3809903	-11892545	NMDO��A ANA	0	0	0	0	0	0	0	0	0	0	0	0	0	0	0	0	0	0	0																																
2557	35	NM	15	936829	0500000US35015	35015	EDDY	6	10816737062	56443962	3825530	-11611109	NMEDDY	0	0	0	0	0	0	0	0	0	0	0	0	0	0	0	0	0	0	0																																
1242	35	NM	17	915980	0500000US35017	35017	GRANT	6	10259419034	15354482	3860949	-12065088	NMGRANT	0	0	0	0	0	0	0	0	0	0	0	0	0	0	0	0	0	0	0																																
2558	35	NM	19	929111	0500000US35019	35019	GUADALUPE	6	7847069559	2890381	4145446	-11665207	NMGUADALUPE	0	0	0	0	0	0	0	0	0	0	0	0	0	0	0	0	0	0	0																																
1001	35	NM	21	933055	0500000US35021	35021	HARDING	6	5504963107	1162620	4281201	-11557264	NMHARDING	0	0	0	0	0	0	0	0	0	0	0	0	0	0	0	0	0	0	0																																
2567	35	NM	23	929106	0500000US35023	35023	HIDALGO	6	8905569096	23652656	3752353	-12102113	NMHIDALGO	0	0	0	0	0	0	0	0	0	0	0	0	0	0	0	0	0	0	0																																
2568	35	NM	25	1702365	0500000US35025	35025	LEA	6	11373742011	8469170	3868184	-11511825	NMLEA	0	0	0	0	0	0	0	0	0	0	0	0	0	0	0	0	0	0	0																																
1901	35	NM	27	929116	0500000US35027	35027	LINCOLN	6	12512530131	554701	3994867	-11739662	NMLINCOLN	0	0	0	0	0	0	0	0	0	0	0	0	0	0	0	0	0	0	0																																
2882	35	NM	28	1702366	0500000US35028	35028	LOS ALAMOS	6	282784643	229865	4282668	-11834084	NMLOS ALAMOS	0	0	0	0	0	0	0	0	0	0	0	0	0	0	0	0	0	0	0																																
239	35	NM	29	933057	0500000US35029	35029	LUNA	6	7679944726	433660	3787372	-11994654	NMLUNA	0	0	0	0	0	0	0	0	0	0	0	0	0	0	0	0	0	0	0																																
3168	35	NM	31	929107	0500000US35031	35031	MCKINLEY	6	14116799068	14078537	4243251	-12051597	NMMCKINLEY	0	0	0	0	0	0	0	0	0	0	0	0	0	0	0	0	0	0	0																																
240	35	NM	33	1702367	0500000US35033	35033	MORA	6	4992675987	6093304	4302085	-11682470	NMMORA	0	0	0	0	0	0	0	0	0	0	0	0	0	0	0	0	0	0	0																																
2595	35	NM	35	929104	0500000US35035	35035	OTERO	6	17126441843	36956504	3844421	-11771139	NMOTERO	0	0	0	0	0	0	0	0	0	0	0	0	0	0	0	0	0	0	0																																
2596	35	NM	37	929110	0500000US35037	35037	QUAY	6	7443335868	18727191	4178254	-11527031	NMQUAY	0	0	0	0	0	0	0	0	0	0	0	0	0	0	0	0	0	0	0																																
1902	35	NM	39	1702368	0500000US35039	35039	RIO ARRIBA	6	15179716420	91476941	4371176	-11877074	NMRIO ARRIBA	0	0	0	0	0	0	0	0	0	0	0	0	0	0	0	0	0	0	0																																
717	35	NM	41	1702369	0500000US35041	35041	ROOSEVELT	6	6335223796	18698694	4031786	-11519383	NMROOSEVELT	0	0	0	0	0	0	0	0	0	0	0	0	0	0	0	0	0	0	0																																
241	35	NM	45	936844	0500000US35045	35045	SAN JUAN	6	14279020830	65437427	4371048	-12058188	NMSAN JUAN	0	0	0	0	0	0	0	0	0	0	0	0	0	0	0	0	0	0	0																																
2604	35	NM	47	929114	0500000US35047	35047	SAN MIGUEL	6	12230072105	51380262	4229462	-11668057	NMSAN MIGUEL	0	0	0	0	0	0	0	0	0	0	0	0	0	0	0	0	0	0	0																																
2433	35	NM	43	929113	0500000US35043	35043	SANDOVAL	6	9606259427	13714612	4258054	-11896315	NMSANDOVAL	1	0	0	0	0	0	0	0	0	0	0	0	0	0	0	0	0	0	0																																
3045	35	NM	49	933322	0500000US35049	35049	SANTA FE	6	4941598720	3647895	4233114	-11797251	NMSANTA FE	1	1	0	0	0	0	0	0	0	0	0	0	0	0	0	0	1	1	0																																
718	35	NM	51	1702370	0500000US35051	35051	SIERRA	6	10828768077	148156517	3912748	-11932588	NMSIERRA	1	1	0	0	0	0	0	0	0	0	0	0	0	0	0	0	0	0	0																																
1903	35	NM	53	1702371	0500000US35053	35053	SOCORRO	6	17213598994	5305753	4029971	-11903435	NMSOCORRO	0	0	0	0	0	0	0	0	0	0	0	0	0	0	0	0	0	0	0																																
2606	35	NM	55	933056	0500000US35055	35055	TAOS	6	5704119092	3383126	4380674	-11758781	NMTAOS	0	0	0	0	0	0	0	0	0	0	0	0	0	0	0	0	0	0	0																																
1227	35	NM	57	929112	0500000US35057	35057	TORRANCE	6	8664076488	2301139	4115246	-11783250	NMTORRANCE	0	0	0	0	0	0	0	0	0	0	0	0	0	0	0	0	0	0	0																																
2607	35	NM	59	929115	0500000US35059	35059	UNION	6	9903868971	18464199	4367367	-11518368	NMUNION	0	0	0	0	0	0	0	0	0	0	0	0	0	0	0	0	0	0	0																																
1199	35	NM	61	933052	0500000US35061	35061	VALENCIA	6	2760177312	5437201	4125318	-11889932	NMVALENCIA	0	0	0	0	0	0	0	0	0	0	0	0	0	0	0	0	0	0	0																																
1941	36	NY	1	974099	0500000US36001	36001	ALBANY	6	1354083641	27161700	5251346	-8234688	NYALBANY	60	60	46	46	0	0	12	12	0	0	0	0	0	0	0	0	0	0	0																																
2608	36	NY	3	974100	0500000US36003	36003	ALLEGANY	6	2665875177	13153776	5199694	-8685992	NYALLEGANY	0	0	0	0	0	0	0	0	0	0	0	0	0	0	0	0	0	0	0																																
1802	36	NY	5	974101	0500000US36005	36005	BRONX	6	108910661	39682657	4990248	-8222724	NYBRONX	1	1	1	1	0	0	0	0	0	0	0	0	0	0	0	0	0	0	0																																
2883	36	NY	7	974102	0500000US36007	36007	BROOME	6	1827987180	25185424	5185057	-8440217	NYBROOME	35	34	33	33	0	0	1	1	0	0	0	0	0	0	0	0	0	0	0																																
719	36	NY	9	974103	0500000US36009	36009	CATTARAUGUS	6	3388637061	36604688	5198368	-8758485	NYCATTARAUGUS	1	1	1	1	0	0	0	0	0	0	0	0	0	0	0	0	0	0	0																																
3194	36	NY	11	974104	0500000US36011	36011	CAYUGA	6	1791190504	445708175	5299577	-8522027	NYCAYUGA	2	2	2	2	0	0	0	0	0	0	0	0	0	0	0	0	0	0	0																																
720	36	NY	13	974105	0500000US36013	36013	CHAUTAUQUA	6	2745973927	1139481429	5195291	-8835003	NYCHAUTAUQUA	1	1	1	1	0	0	0	0	0	0	0	0	0	0	0	0	0	0	0																																
3214	36	NY	15	974106	0500000US36015	36015	CHEMUNG	6	1055038643	8874334	5182186	-8544888	NYCHEMUNG	9	9	9	9	0	0	0	0	0	0	0	0	0	0	0	0	0	0	0																																
721	36	NY	17	974107	0500000US36017	36017	CHENANGO	6	2314378334	13062477	5235274	-8417042	NYCHENANGO	13	12	11	11	0	0	0	0	0	0	0	0	0	0	0	0	0	0	0																																
722	36	NY	19	974108	0500000US36019	36019	CLINTON	6	2687767000	206615475	5581749	-8201814	NYCLINTON	6	6	6	6	0	0	0	0	0	0	0	0	0	0	0	0	0	0	0																																
1815	36	NY	21	974109	0500000US36021	36021	COLUMBIA	6	1643778342	35063763	5198583	-8196643	NYCOLUMBIA	28	28	25	25	0	0	3	3	0	0	0	0	0	0	0	0	0	0	0																																
2644	36	NY	23	974110	0500000US36023	36023	CORTLAND	6	1291815779	7112822	5250572	-8468105	NYCORTLAND	0	0	0	0	0	0	0	0	0	0	0	0	0	0	0	0	0	0	0																																
242	36	NY	25	974111	0500000US36025	36025	DELAWARE	6	3735952964	64717114	5190775	-8345206	NYDELAWARE	10	9	6	6	0	0	2	2	0	0	0	0	0	0	0	0	0	0	0																																
3185	36	NY	27	974112	0500000US36027	36027	DUTCHESS	6	2060678181	76956282	5125947	-8209015	NYDUTCHESS	56	55	37	37	0	0	14	14	0	0	0	1	1	0	0	0	0	0	0																																
1117	36	NY	29	974113	0500000US36029	36029	ERIE	6	2700574449	476965184	5276227	-8764430	NYERIE	21	21	5	5	0	0	16	16	0	0	0	0	0	0	0	0	0	0	0																																
723	36	NY	31	974114	0500000US36031	36031	ESSEX	6	4646734030	316369694	5483754	-8212301	NYESSEX	35	35	34	34	0	0	1	1	0	0	0	0	0	0	0	0	0	0	0																																
2645	36	NY	33	974115	0500000US36033	36033	FRANKLIN	6	4219632482	176707575	5557893	-8271467	NYFRANKLIN	3	3	3	3	0	0	0	0	0	0	0	0	0	0	0	0	0	0	0																																
1680	36	NY	35	974116	0500000US36035	36035	FULTON	6	1283234679	96916405	5329335	-8284639	NYFULTON	2	2	2	2	0	0	0	0	0	0	0	0	0	0	0	0	0	0	0																																
2656	36	NY	37	974117	0500000US36037	36037	GENESEE	6	1276697994	6142605	5312135	-8704489	NYGENESEE	2	2	2	2	0	0	0	0	0	0	0	0	0	0	0	0	0	0	0																																
1681	36	NY	39	974118	0500000US36039	36039	GREENE	6	1676140500	28201061	5202517	-8251294	NYGREENE	10	10	8	8	0	0	2	2	0	0	0	0	0	0	0	0	0	0	0																																
2815	36	NY	41	974119	0500000US36041	36041	HAMILTON	6	4447987884	234205889	5413381	-8293022	NYHAMILTON	0	0	0	0	0	0	0	0	0	0	0	0	0	0	0	0	0	0	0																																
1118	36	NY	43	974120	0500000US36043	36043	HERKIMER	6	3655805548	120422420	5376555	-8344795	NYHERKIMER	7	7	7	7	0	0	0	0	0	0	0	0	0	0	0	0	0	0	0																																
243	36	NY	45	974121	0500000US36045	36045	JEFFERSON	6	3285912844	1524622410	5473219	-8451468	NYJEFFERSON	5	5	5	5	0	0	0	0	0	0	0	0	0	0	0	0	0	0	0																																
1002	36	NY	47	974122	0500000US36047	36047	KINGS	6	180813964	69955385	4959323	-8230800	NYKINGS	10	7	4	4	0	0	2	2	0	0	0	0	0	0	0	0	0	0	0																																
2907	36	NY	49	974123	0500000US36049	36049	LEWIS	6	3301307137	39612943	5432311	-8398911	NYLEWIS	0	0	0	0	0	0	0	0	0	0	0	0	0	0	0	0	0	0	0																																
244	36	NY	51	974124	0500000US36051	36051	LIVINGSTON	6	1636256623	22006106	5270737	-8657926	NYLIVINGSTON	11	11	11	11	0	0	0	0	0	0	0	0	0	0	0	0	0	0	0																																
245	36	NY	53	974125	0500000US36053	36053	MADISON	6	1696091559	16670528	5298757	-8423524	NYMADISON	3	3	3	3	0	0	0	0	0	0	0	0	0	0	0	0	0	0	0																																
1739	36	NY	55	974126	0500000US36055	36055	MONROE	6	1702166306	1837580224	5334328	-8649098	NYMONROE	16	16	15	15	0	0	1	1	0	0	0	0	0	0	0	0	0	0	0																																
3093	36	NY	57	974127	0500000US36057	36057	MONTGOMERY	6	1044067732	18598434	5297124	-8286594	NYMONTGOMERY	1	1	1	1	0	0	0	0	0	0	0	0	0	0	0	0	0	0	0																																
246	36	NY	59	974128	0500000US36059	36059	NASSAU	6	737649064	436824706	4973035	-8191601	NYNASSAU	16	14	8	8	0	0	6	6	0	0	0	0	0	0	0	0	0	0	0																																
1119	36	NY	61	974129	0500000US36061	36061	NEW YORK	6	58677325	28554883	4979683	-8234023	NYNEW YORK	19	16	7	7	0	0	8	8	0	0	0	1	1	0	0	0	0	0	0																																
1816	36	NY	63	974130	0500000US36063	36063	NIAGARA	6	1352887116	1598842827	5342497	-8765874	NYNIAGARA	15	15	2	2	0	0	11	11	0	0	0	0	0	0	0	0	0	0	0																																
247	36	NY	65	974131	0500000US36065	36065	ONEIDA	6	3139921985	117340432	5348943	-8397481	NYONEIDA	12	12	12	12	0	0	0	0	0	0	0	0	0	0	0	0	0	0	0																																
1817	36	NY	67	974132	0500000US36067	36067	ONONDAGA	6	2016071028	70469619	5312913	-8481956	NYONONDAGA	44	44	41	41	0	0	1	1	0	0	0	0	0	0	0	0	0	0	0																																
3022	36	NY	69	974133	0500000US36069	36069	ONTARIO	6	1668114458	47820988	5289643	-8604964	NYONTARIO	7	7	7	7	0	0	0	0	0	0	0	0	0	0	0	0	0	0	0																																
1003	36	NY	71	974134	0500000US36071	36071	ORANGE	6	2103888458	68104062	5071876	-8271654	NYORANGE	67	67	32	32	0	0	34	34	0	0	0	0	0	0	0	0	0	0	0																																
2918	36	NY	73	974135	0500000US36073	36073	ORLEANS	6	1013366849	1103741896	5350438	-8708659	NYORLEANS	0	0	0	0	0	0	0	0	0	0	0	0	0	0	0	0	0	0	0																																
248	36	NY	75	974136	0500000US36075	36075	OSWEGO	6	2464746080	933480216	5377246	-8475999	NYOSWEGO	5	5	4	4	0	0	0	0	0	0	0	0	0	0	0	0	0	0	0																																
249	36	NY	77	974137	0500000US36077	36077	OTSEGO	6	2594462130	36339122	5256458	-8352571	NYOTSEGO	9	9	7	7	0	0	2	2	0	0	0	0	0	0	0	0	0	0	0																																
1740	36	NY	79	974138	0500000US36079	36079	PUTNAM	6	596504171	41282800	5075488	-8209752	NYPUTNAM	8	8	8	8	0	0	0	0	0	0	0	0	0	0	0	0	0	0	0																																
2468	36	NY	81	974139	0500000US36081	36081	QUEENS	6	281708062	179390933	4968540	-8217636	NYQUEENS	1	0	0	0	0	0	0	0	0	0	0	0	0	0	0	0	0	0	0																																
2960	36	NY	83	974140	0500000US36083	36083	RENSSELAER	6	1689815932	33569457	5268162	-8183056	NYRENSSELAER	41	41	35	35	0	0	5	5	0	0	0	0	0	0	0	0	0	0	0																																
2366	36	NY	85	974141	0500000US36085	36085	RICHMOND	6	150675181	114250150	4950706	-8254604	NYRICHMOND	12	12	9	9	0	0	3	3	0	0	0	0	0	0	0	0	0	0	0																																
2415	36	NY	87	974142	0500000US36087	36087	ROCKLAND	6	449229420	66831873	5034859	-8240322	NYROCKLAND	26	24	18	18	0	0	5	4	0	0	1	1	1	0	0	0	0	0	0																																
724	36	NY	91	974143	0500000US36091	36091	SARATOGA	6	2097880371	87571838	5328411	-8222504	NYSARATOGA	100	97	90	90	0	0	5	5	0	0	0	1	0	0	0	1	0	0	0																																
1568	36	NY	93	974144	0500000US36093	36093	SCHENECTADY	6	529856261	12600388	5284340	-8244159	NYSCHENECTADY	22	22	15	15	0	0	7	6	0	0	1	0	0	0	0	0	0	0	0																																
3186	36	NY	95	974145	0500000US36095	36095	SCHOHARIE	6	1610503573	11676949	5249554	-8286860	NYSCHOHARIE	3	3	2	2	0	0	0	0	0	0	0	0	0	0	0	0	0	0	0																																
2657	36	NY	97	974146	0500000US36097	36097	SCHUYLER	6	850379111	36246374	5220173	-8557704	NYSCHUYLER	1	1	1	1	0	0	0	0	0	0	0	0	0	0	0	0	0	0	0																																
1604	36	NY	99	974147	0500000US36099	36099	SENECA	6	838403626	172828921	5278776	-8551991	NYSENECA	2	2	2	2	0	0	0	0	0	0	0	0	0	0	0	0	0	0	0																																
1555	36	NY	89	977309	0500000US36089	36089	ST. LAWRENCE	6	6939259168	367916370	5542797	-8356646	NYST. LAWRENCE	14	14	13	13	0	0	0	0	0	0	0	1	1	0	0	0	0	0	0																																
2416	36	NY	101	974148	0500000US36101	36101	STEUBEN	6	3601567659	34992742	5201277	-8614331	NYSTEUBEN	54	54	54	54	0	0	0	0	0	0	0	0	0	0	0	0	0	0	0																																
250	36	NY	103	974149	0500000US36103	36103	SUFFOLK	6	2361434905	3784958366	4993024	-8108992	NYSUFFOLK	152	151	51	51	0	0	23	23	0	0	0	72	55	0	0	17	0	0	0																																
725	36	NY	105	974150	0500000US36105	36105	SULLIVAN	6	2507463254	74035009	5118664	-8323153	NYSULLIVAN	28	27	20	20	0	0	6	6	0	0	0	0	0	0	0	0	0	0	0																																
3094	36	NY	107	974151	0500000US36107	36107	TIOGA	6	1343192583	11059913	5186568	-8494378	NYTIOGA	7	7	7	7	0	0	0	0	0	0	0	0	0	0	0	0	0	0	0																																
2452	36	NY	109	974152	0500000US36109	36109	TOMPKINS	6	1229335153	43793781	5228967	-8513005	NYTOMPKINS	28	27	25	25	0	0	0	0	0	0	0	1	1	0	0	0	0	0	0																																
726	36	NY	111	974153	0500000US36111	36111	ULSTER	6	2911757793	94596954	5144320	-8266436	NYULSTER	117	115	49	49	0	0	65	65	0	0	0	0	0	0	0	0	0	0	0																																
1243	36	NY	113	974154	0500000US36113	36113	WARREN	6	2246154434	166682935	5397819	-8220498	NYWARREN	48	47	46	46	0	0	0	0	0	0	0	1	0	0	0	1	0	0	0																																
941	36	NY	115	974155	0500000US36115	36115	WASHINGTON	6	2152713679	38126891	5360020	-8174274	NYWASHINGTON	33	32	31	31	0	0	0	0	0	0	0	0	0	0	0	0	0	0	0																																
1605	36	NY	117	974156	0500000US36117	36117	WAYNE	6	1563903156	2018194942	5335867	-8574870	NYWAYNE	4	4	4	4	0	0	0	0	0	0	0	0	0	0	0	0	0	0	0																																
727	36	NY	119	974157	0500000US36119	36119	WESTCHESTER	6	1115031348	179949077	5036367	-8210481	NYWESTCHESTER	68	67	44	44	0	0	20	20	0	0	0	1	1	0	0	0	0	0	0																																
2922	36	NY	121	974158	0500000US36121	36121	WYOMING	6	1535218841	9158424	5266814	-8707905	NYWYOMING	2	2	2	2	0	0	0	0	0	0	0	0	0	0	0	0	0	0	0																																
2476	36	NY	123	974159	0500000US36123	36123	YATES	6	875785686	97504774	5256366	-8583347	NYYATES	1	1	1	1	0	0	0	0	0	0	0	0	0	0	0	0	0	0	0																																
2462	37	NC	1	1008531	0500000US37001	37001	ALAMANCE	6	1096654283	28025249	4306676	-8838706	NCALAMANCE	12	12	1	1	0	0	1	1	0	0	0	9	8	0	0	1	0	0	0																																
1669	37	NC	3	1008532	0500000US37003	37003	ALEXANDER	6	673358173	9445981	4289771	-9036583	NCALEXANDER	0	0	0	0	0	0	0	0	0	0	0	0	0	0	0	0	0	0	0																																
3201	37	NC	5	1008533	0500000US37005	37005	ALLEGHANY	6	607101004	3715040	4368441	-9031119	NCALLEGHANY	0	0	0	0	0	0	0	0	0	0	0	0	0	0	0	0	0	0	0																																
728	37	NC	7	1008534	0500000US37007	37007	ANSON	6	1376481074	14617339	4160347	-8916993	NCANSON	0	0	0	0	0	0	0	0	0	0	0	0	0	0	0	0	0	0	0																																
251	37	NC	9	1008535	0500000US37009	37009	ASHE	6	1100902277	8093124	4360588	-9072597	NCASHE	1	1	0	0	0	0	1	1	0	0	0	0	0	0	0	0	0	0	0																																
2503	37	NC	11	1008536	0500000US37011	37011	AVERY	6	640601895	445285	4311174	-9119580	NCAVERY	0	0	0	0	0	0	0	0	0	0	0	0	0	0	0	0	0	0	0																																
1004	37	NC	13	1026333	0500000US37013	37013	BEAUFORT	6	2154915918	338848867	4231262	-8555994	NCBEAUFORT	0	0	0	0	0	0	0	0	0	0	0	0	0	0	0	0	0	0	0																																
1005	37	NC	15	1026334	0500000US37015	37015	BERTIE	6	1810858584	109088135	4309758	-8569231	NCBERTIE	0	0	0	0	0	0	0	0	0	0	0	0	0	0	0	0	0	0	0																																
252	37	NC	17	1026336	0500000US37017	37017	BLADEN	6	2265857408	33041192	4111667	-8745676	NCBLADEN	0	0	0	0	0	0	0	0	0	0	0	0	0	0	0	0	0	0	0																																
729	37	NC	19	1026340	0500000US37019	37019	BRUNSWICK	6	2200507464	519018582	4038384	-8709361	NCBRUNSWICK	0	0	0	0	0	0	0	0	0	0	0	0	0	0	0	0	0	0	0																																
730	37	NC	21	1008538	0500000US37021	37021	BUNCOMBE	6	1700039448	8947760	4247279	-9187208	NCBUNCOMBE	37	37	9	9	0	0	27	26	0	0	1	1	0	0	0	1	0	0	0																																
253	37	NC	23	1008539	0500000US37023	37023	BURKE	6	1311170301	20699633	4266247	-9095342	NCBURKE	1	1	0	0	0	0	1	1	0	0	0	0	0	0	0	0	0	0	0																																
2504	37	NC	25	1008540	0500000US37025	37025	CABARRUS	6	935603281	7006691	4216585	-8966992	NCCABARRUS	3	3	1	1	0	0	2	2	0	0	0	0	0	0	0	0	0	0	0																																
254	37	NC	27	1008541	0500000US37027	37027	CALDWELL	6	1222192510	7038401	4294181	-9077710	NCCALDWELL	0	0	0	0	0	0	0	0	0	0	0	0	0	0	0	0	0	0	0																																
731	37	NC	29	1026335	0500000US37029	37029	CAMDEN	6	622448679	181112904	4354130	-8483275	NCCAMDEN	0	0	0	0	0	0	0	0	0	0	0	0	0	0	0	0	0	0	0																																
732	37	NC	31	1026337	0500000US37031	37031	CARTERET	6	1314749437	2131001181	4141602	-8533607	NCCARTERET	2	2	1	1	0	0	1	1	0	0	0	0	0	0	0	0	0	0	0																																
1670	37	NC	33	1008542	0500000US37033	37033	CASWELL	6	1101692694	8643884	4354876	-8831368	NCCASWELL	1	1	0	0	0	0	0	0	0	0	0	1	0	0	0	1	0	0	0																																
3202	37	NC	35	1008543	0500000US37035	37035	CATAWBA	6	1039548607	37947138	4254230	-9040822	NCCATAWBA	1	1	0	0	0	0	1	1	0	0	0	0	0	0	0	0	0	0	0																																
1120	37	NC	37	1008544	0500000US37037	37037	CHATHAM	6	1765012096	71263127	4259795	-8822654	NCCHATHAM	125	125	1	1	0	0	9	8	0	0	1	115	107	0	0	8	0	0	0																																
733	37	NC	39	1008545	0500000US37039	37039	CHEROKEE	6	1179401585	29257527	4182103	-9357898	NCCHEROKEE	0	0	0	0	0	0	0	0	0	0	0	0	0	0	0	0	0	0	0																																
2380	37	NC	41	1025822	0500000US37041	37041	CHOWAN	6	447179927	157966162	4321417	-8527956	NCCHOWAN	1	1	0	0	0	0	0	0	0	0	0	1	1	0	0	0	0	0	0																																
1006	37	NC	43	1008546	0500000US37043	37043	CLAY	6	556804507	15017754	4171665	-9323026	NCCLAY	0	0	0	0	0	0	0	0	0	0	0	0	0	0	0	0	0	0	0																																
2923	37	NC	45	1008547	0500000US37045	37045	CLEVELAND	6	1202005999	10201815	4209397	-9078730	NCCLEVELAND	0	0	0	0	0	0	0	0	0	0	0	0	0	0	0	0	0	0	0																																
255	37	NC	47	1026339	0500000US37047	37047	COLUMBUS	6	2428135154	43651479	4064548	-8755838	NCCOLUMBUS	0	0	0	0	0	0	0	0	0	0	0	0	0	0	0	0	0	0	0																																
734	37	NC	49	1026123	0500000US37049	37049	CRAVEN	6	1830335129	172457083	4180932	-8582078	NCCRAVEN	3	2	0	0	0	0	0	0	0	0	0	2	2	0	0	0	0	0	0																																
1244	37	NC	51	1026124	0500000US37051	37051	CUMBERLAND	6	1690007529	15401460	4170522	-8775048	NCCUMBERLAND	2	2	1	1	0	0	0	0	0	0	0	1	1	0	0	0	0	0	0																																
735	37	NC	53	1026125	0500000US37053	37053	CURRITUCK	6	678415822	685024028	4356263	-8460955	NCCURRITUCK	4	4	1	1	0	0	0	0	0	0	0	3	2	0	0	1	0	0	0																																
736	37	NC	55	1026133	0500000US37055	37055	DARE	6	992521573	3000550239	4270405	-8437801	NCDARE	2	2	1	1	0	0	1	1	0	0	0	0	0	0	0	0	0	0	0																																
1065	37	NC	57	1008548	0500000US37057	37057	DAVIDSON	6	1432696232	37467777	4272267	-8929245	NCDAVIDSON	1	1	0	0	0	0	0	0	0	0	0	1	1	0	0	0	0	0	0																																
737	37	NC	59	1008549	0500000US37059	37059	DAVIE	6	682967799	7399100	4290883	-8966172	NCDAVIE	0	0	0	0	0	0	0	0	0	0	0	0	0	0	0	0	0	0	0																																
1726	37	NC	61	1026132	0500000US37061	37061	DUPLIN	6	2110160393	14193280	4155302	-8675466	NCDUPLIN	0	0	0	0	0	0	0	0	0	0	0	0	0	0	0	0	0	0	0																																
3215	37	NC	63	1008550	0500000US37063	37063	DURHAM	6	741739587	29723581	4305607	-8780505	NCDURHAM	33	33	1	1	0	0	7	7	0	0	0	25	20	2	0	3	0	0	0																																
2658	37	NC	65	1008551	0500000US37065	37065	EDGECOMBE	6	1309062990	3717083	4288667	-8638066	NCEDGECOMBE	0	0	0	0	0	0	0	0	0	0	0	0	0	0	0	0	0	0	0																																
1782	37	NC	67	1008552	0500000US37067	37067	FORSYTH	6	1056112599	11821654	4318624	-8934088	NCFORSYTH	12	12	2	2	0	0	7	7	0	0	0	3	3	0	0	0	0	0	0																																
2381	37	NC	69	1008553	0500000US37069	37069	FRANKLIN	6	1273631714	7304032	4312037	-8714722	NCFRANKLIN	7	7	0	0	0	0	0	0	0	0	0	7	1	0	0	6	0	0	0																																
3141	37	NC	71	1008554	0500000US37071	37071	GASTON	6	921966686	21053460	4203973	-9036946	NCGASTON	0	0	0	0	0	0	0	0	0	0	0	0	0	0	0	0	0	0	0																																
2429	37	NC	73	1026126	0500000US37073	37073	GATES	6	882181715	13292007	4362024	-8538258	NCGATES	0	0	0	0	0	0	0	0	0	0	0	0	0	0	0	0	0	0	0																																
738	37	NC	75	1008555	0500000US37075	37075	GRAHAM	6	756200800	25045983	4211579	-9332299	NCGRAHAM	0	0	0	0	0	0	0	0	0	0	0	0	0	0	0	0	0	0	0																																
1785	37	NC	77	1008556	0500000US37077	37077	GRANVILLE	6	1377849157	14503651	4342591	-8755581	NCGRANVILLE	2	2	0	0	0	0	1	1	0	0	0	1	0	0	0	1	0	0	0																																
739	37	NC	79	1008557	0500000US37079	37079	GREENE	6	690851082	1217389	4229999	-8646828	NCGREENE	0	0	0	0	0	0	0	0	0	0	0	0	0	0	0	0	0	0	0																																
1786	37	NC	81	1008558	0500000US37081	37081	GUILFORD	6	1672533675	30735336	4311588	-8882061	NCGUILFORD	32	31	7	7	0	0	4	4	0	0	0	20	15	0	0	5	0	0	0																																
1309	37	NC	83	1008559	0500000US37083	37083	HALIFAX	6	1874459064	16933522	4336138	-8644165	NCHALIFAX	4	4	2	2	0	0	0	0	0	0	0	2	2	0	0	0	0	0	0																																
1121	37	NC	85	1008560	0500000US37085	37085	HARNETT	6	1541077415	16400845	4214110	-8779699	NCHARNETT	1	1	0	0	0	0	0	0	0	0	0	1	1	0	0	0	0	0	0																																
942	37	NC	87	1008561	0500000US37087	37087	HAYWOOD	6	1433738456	2414518	4239741	-9237544	NCHAYWOOD	0	0	0	0	0	0	0	0	0	0	0	0	0	0	0	0	0	0	0																																
740	37	NC	89	1008562	0500000US37089	37089	HENDERSON	6	966233193	5556427	4209701	-9181631	NCHENDERSON	7	7	1	1	0	0	6	6	0	0	0	0	0	0	0	0	0	0	0																																
256	37	NC	91	1026127	0500000US37091	37091	HERTFORD	6	914685904	18740844	4350161	-8569601	NCHERTFORD	0	0	0	0	0	0	0	0	0	0	0	0	0	0	0	0	0	0	0																																
1200	37	NC	93	1008563	0500000US37093	37093	HOKE	6	1010379488	3981832	4166286	-8820653	NCHOKE	0	0	0	0	0	0	0	0	0	0	0	0	0	0	0	0	0	0	0																																
257	37	NC	95	1008564	0500000US37095	37095	HYDE	6	1585933592	2192961833	4236235	-8488204	NCHYDE	0	0	0	0	0	0	0	0	0	0	0	0	0	0	0	0	0	0	0																																
2430	37	NC	97	1008565	0500000US37097	37097	IREDELL	6	1487157305	61851441	4274115	-9002796	NCIREDELL	4	4	0	0	0	0	4	4	0	0	0	0	0	0	0	0	0	0	0																																
741	37	NC	99	1008566	0500000US37099	37099	JACKSON	6	1271376787	9779083	4203046	-9255200	NCJACKSON	3	3	0	0	0	0	2	2	0	0	0	1	1	0	0	0	0	0	0																																
1347	37	NC	101	1026327	0500000US37101	37101	JOHNSTON	6	2049314207	11529964	4234516	-8723627	NCJOHNSTON	10	9	1	1	0	0	1	1	0	0	0	7	6	0	0	1	0	0	0																																
742	37	NC	103	1026338	0500000US37103	37103	JONES	6	1220844268	6024574	4166852	-8611147	NCJONES	0	0	0	0	0	0	0	0	0	0	0	0	0	0	0	0	0	0	0																																
258	37	NC	105	1008567	0500000US37105	37105	LEE	6	660580380	10752322	4228659	-8813327	NCLEE	1	1	0	0	0	0	0	0	0	0	0	1	1	0	0	0	0	0	0																																
2474	37	NC	107	1008568	0500000US37107	37107	LENOIR	6	1033630023	5900300	4196398	-8642980	NCLENOIR	0	0	0	0	0	0	0	0	0	0	0	0	0	0	0	0	0	0	0																																
2696	37	NC	109	1008569	0500000US37109	37109	LINCOLN	6	766277674	23376228	4230083	-9041777	NCLINCOLN	0	0	0	0	0	0	0	0	0	0	0	0	0	0	0	0	0	0	0																																
743	37	NC	113	1025833	0500000US37113	37113	MACON	6	1335358123	10567195	4184371	-9286518	NCMACON	1	1	0	0	0	0	1	1	0	0	0	0	0	0	0	0	0	0	0																																
259	37	NC	115	1025834	0500000US37115	37115	MADISON	6	1164497710	4840762	4281119	-9206760	NCMADISON	4	4	0	0	0	0	4	4	0	0	0	0	0	0	0	0	0	0	0																																
1201	37	NC	117	1026328	0500000US37117	37117	MARTIN	6	1182135018	746610	4279089	-8583774	NCMARTIN	0	0	0	0	0	0	0	0	0	0	0	0	0	0	0	0	0	0	0																																
1245	37	NC	111	1025836	0500000US37111	37111	MCDOWELL	6	1139475862	13977177	4256937	-9133685	NCMCDOWELL	2	2	0	0	0	0	1	1	0	0	0	1	1	0	0	0	0	0	0																																
744	37	NC	119	1008570	0500000US37119	37119	MECKLENBURG	6	1356116196	56318899	4197456	-8998248	NCMECKLENBURG	5	4	0	0	0	0	4	4	0	0	0	0	0	0	0	0	0	0	0																																
260	37	NC	121	1008571	0500000US37121	37121	MITCHELL	6	573038008	1629508	4302469	-9146421	NCMITCHELL	1	1	0	0	0	0	1	1	0	0	0	0	0	0	0	0	0	0	0																																
1310	37	NC	123	1008572	0500000US37123	37123	MONTGOMERY	6	1273042690	25910561	4209181	-8895041	NCMONTGOMERY	2	2	0	0	0	0	2	2	0	0	0	0	0	0	0	0	0	0	0																																
1122	37	NC	125	1008573	0500000US37125	37125	MOORE	6	1806961889	20736340	4206211	-8847832	NCMOORE	0	0	0	0	0	0	0	0	0	0	0	0	0	0	0	0	0	0	0																																
745	37	NC	127	1008574	0500000US37127	37127	NASH	6	1399739714	6177826	4296149	-8681398	NCNASH	0	0	0	0	0	0	0	0	0	0	0	0	0	0	0	0	0	0	0																																
1007	37	NC	129	1026329	0500000US37129	37129	NEW HANOVER	6	496985298	354006265	4060117	-8670074	NCNEW HANOVER	4	3	0	0	0	0	0	0	0	0	0	3	3	0	0	0	0	0	0																																
746	37	NC	131	1008575	0500000US37131	37131	NORTHAMPTON	6	1390017259	36037775	4358281	-8615787	NCNORTHAMPTON	0	0	0	0	0	0	0	0	0	0	0	0	0	0	0	0	0	0	0																																
2697	37	NC	133	1026341	0500000US37133	37133	ONSLOW	6	1973721561	370718798	4127576	-8619702	NCONSLOW	2	2	0	0	0	0	0	0	0	0	0	2	2	0	0	0	0	0	0																																
1801	37	NC	135	1008576	0500000US37135	37135	ORANGE	6	1029605065	8871754	4309063	-8807671	NCORANGE	26	26	2	2	0	0	2	2	0	0	0	21	20	0	0	1	0	0	0																																
747	37	NC	137	1023355	0500000US37137	37137	PAMLICO	6	871556645	583050685	4183409	-8542730	NCPAMLICO	0	0	0	0	0	0	0	0	0	0	0	0	0	0	0	0	0	0	0																																
261	37	NC	139	1026330	0500000US37139	37139	PASQUOTANK	6	587616450	161745166	4341377	-8491906	NCPASQUOTANK	1	1	0	0	0	0	1	1	0	0	0	0	0	0	0	0	0	0	0																																
748	37	NC	141	1026129	0500000US37141	37141	PENDER	6	2256645184	162905594	4099518	-8672358	NCPENDER	4	4	0	0	0	0	1	1	0	0	0	3	3	0	0	0	0	0	0																																
3216	37	NC	143	1025841	0500000US37143	37143	PERQUIMANS	6	640099676	211829497	4328997	-8509392	NCPERQUIMANS	0	0	0	0	0	0	0	0	0	0	0	0	0	0	0	0	0	0	0																																
1840	37	NC	145	1008577	0500000US37145	37145	PERSON	6	1016141549	31218720	4354442	-8791100	NCPERSON	4	4	0	0	0	0	1	1	0	0	0	3	3	0	0	0	0	0	0																																
2698	37	NC	147	1008578	0500000US37147	37147	PITT	6	1689619168	8248766	4244838	-8613293	NCPITT	0	0	0	0	0	0	0	0	0	0	0	0	0	0	0	0	0	0	0																																
1554	37	NC	149	1008579	0500000US37149	37149	POLK	6	615841358	1964035	4201911	-9147082	NCPOLK	1	1	0	0	0	0	1	1	0	0	0	0	0	0	0	0	0	0	0																																
2699	37	NC	151	1008580	0500000US37151	37151	RANDOLPH	6	2026174234	19822770	4260872	-8883964	NCRANDOLPH	3	3	0	0	0	0	2	2	0	0	0	1	1	0	0	0	0	0	0																																
749	37	NC	153	1008581	0500000US37153	37153	RICHMOND	6	1227593689	15572168	4164715	-8877489	NCRICHMOND	0	0	0	0	0	0	0	0	0	0	0	0	0	0	0	0	0	0	0																																
262	37	NC	155	1026130	0500000US37155	37155	ROBESON	6	2455335994	5105265	4115135	-8805805	NCROBESON	0	0	0	0	0	0	0	0	0	0	0	0	0	0	0	0	0	0	0																																
2700	37	NC	157	1008582	0500000US37157	37157	ROCKINGHAM	6	1464974378	18468477	4355269	-8880512	NCROCKINGHAM	2	2	0	0	0	0	0	0	0	0	0	2	1	0	0	1	0	0	0																																
1008	37	NC	159	1008583	0500000US37159	37159	ROWAN	6	1324722117	32235596	4251146	-8963985	NCROWAN	2	2	0	0	0	0	2	2	0	0	0	0	0	0	0	0	0	0	0																																
1311	37	NC	161	1008584	0500000US37161	37161	RUTHERFORD	6	1464352460	4681970	4218748	-9119275	NCRUTHERFORD	0	0	0	0	0	0	0	0	0	0	0	0	0	0	0	0	0	0	0																																
263	37	NC	163	1026131	0500000US37163	37163	SAMPSON	6	2449357429	4923826	4162807	-8724275	NCSAMPSON	0	0	0	0	0	0	0	0	0	0	0	0	0	0	0	0	0	0	0																																
750	37	NC	165	1008585	0500000US37165	37165	SCOTLAND	6	825964638	3821988	4142308	-8847717	NCSCOTLAND	0	0	0	0	0	0	0	0	0	0	0	0	0	0	0	0	0	0	0																																
751	37	NC	167	1025844	0500000US37167	37167	STANLY	6	1023370455	25242751	4206380	-8933496	NCSTANLY	0	0	0	0	0	0	0	0	0	0	0	0	0	0	0	0	0	0	0																																
2477	37	NC	169	1008586	0500000US37169	37169	STOKES	6	1162923861	17595454	4356081	-8932220	NCSTOKES	0	0	0	0	0	0	0	0	0	0	0	0	0	0	0	0	0	0	0																																
2605	37	NC	171	1008587	0500000US37171	37171	SURRY	6	1382444499	10278972	4357863	-8982162	NCSURRY	4	4	1	1	0	0	3	3	0	0	0	0	0	0	0	0	0	0	0																																
1246	37	NC	173	1008588	0500000US37173	37173	SWAIN	6	1367500179	32415630	4230254	-9294350	NCSWAIN	0	0	0	0	0	0	0	0	0	0	0	0	0	0	0	0	0	0	0																																
752	37	NC	175	1008589	0500000US37175	37175	TRANSYLVANIA	6	980254343	5135255	4191397	-9217054	NCTRANSYLVANIA	8	8	1	1	0	0	6	6	0	0	0	1	1	0	0	0	0	0	0																																
1202	37	NC	177	1026332	0500000US37177	37177	TYRRELL	6	1012110887	534568389	4275522	-8483539	NCTYRRELL	0	0	0	0	0	0	0	0	0	0	0	0	0	0	0	0	0	0	0																																
1710	37	NC	179	1008590	0500000US37179	37179	UNION	6	1636095292	20333224	4162332	-8964635	NCUNION	2	2	0	0	0	0	2	2	0	0	0	0	0	0	0	0	0	0	0																																
2475	37	NC	181	1008591	0500000US37181	37181	VANCE	6	653705786	42187365	4350972	-8728329	NCVANCE	1	1	1	1	0	0	0	0	0	0	0	0	0	0	0	0	0	0	0																																
3066	37	NC	183	1008592	0500000US37183	37183	WAKE	6	2162149712	58100780	4271839	-8755302	NCWAKE	88	88	6	6	0	0	11	11	0	0	0	71	66	0	0	5	0	0	0																																
2514	37	NC	185	1008593	0500000US37185	37185	WARREN	6	1111325893	39407120	4355340	-8694795	NCWARREN	5	5	0	0	0	0	1	1	0	0	0	4	4	0	0	0	0	0	0																																
2515	37	NC	187	1026331	0500000US37187	37187	WASHINGTON	6	897456200	195282200	4276250	-8524563	NCWASHINGTON	0	0	0	0	0	0	0	0	0	0	0	0	0	0	0	0	0	0	0																																
3069	37	NC	189	1008594	0500000US37189	37189	WATAUGA	6	809160508	2332416	4332477	-9094408	NCWATAUGA	1	1	1	1	0	0	0	0	0	0	0	0	0	0	0	0	0	0	0																																
2647	37	NC	191	1026128	0500000US37191	37191	WAYNE	6	1434618746	9874705	4213486	-8683361	NCWAYNE	0	0	0	0	0	0	0	0	0	0	0	0	0	0	0	0	0	0	0																																
264	37	NC	193	1008595	0500000US37193	37193	WILKES	6	1954249751	6862434	4329069	-9035064	NCWILKES	1	1	0	0	0	0	1	1	0	0	0	0	0	0	0	0	0	0	0																																
2740	37	NC	195	1008596	0500000US37195	37195	WILSON	6	952010946	14334531	4260137	-8673865	NCWILSON	3	3	0	0	0	0	3	3	0	0	0	0	0	0	0	0	0	0	0																																
2663	37	NC	197	1008597	0500000US37197	37197	YADKIN	6	867487240	7241442	4322743	-8979612	NCYADKIN	0	0	0	0	0	0	0	0	0	0	0	0	0	0	0	0	0	0	0																																
265	37	NC	199	1008598	0500000US37199	37199	YANCEY	6	809602987	1531168	4286744	-9162447	NCYANCEY	2	2	0	0	0	0	2	2	0	0	0	0	0	0	0	0	0	0	0																																
2774	38	ND	1	1034210	0500000US38001	38001	ADAMS	6	2557960607	2833850	5795917	-11413429	NDADAMS	0	0	0	0	0	0	0	0	0	0	0	0	0	0	0	0	0	0	0																																
1711	38	ND	3	1034225	0500000US38003	38003	BARNES	6	3863105136	56593591	5931793	-10917281	NDBARNES	0	0	0	0	0	0	0	0	0	0	0	0	0	0	0	0	0	0	0																																
1203	38	ND	5	1034216	0500000US38005	38005	BENSON	6	3596733571	131543434	6118518	-11061418	NDBENSON	0	0	0	0	0	0	0	0	0	0	0	0	0	0	0	0	0	0	0																																
1712	38	ND	7	1035616	0500000US38007	38007	BILLINGS	6	2975481418	11990921	5946075	-11507792	NDBILLINGS	2	2	0	0	0	0	2	2	0	0	0	0	0	0	0	0	0	0	0																																
2741	38	ND	9	1034227	0500000US38009	38009	BOTTINEAU	6	4321179405	74882085	6239747	-11224715	NDBOTTINEAU	0	0	0	0	0	0	0	0	0	0	0	0	0	0	0	0	0	0	0																																
2535	38	ND	11	1035619	0500000US38011	38011	BOWMAN	6	3009306345	13587978	5798456	-11523872	NDBOWMAN	0	0	0	0	0	0	0	0	0	0	0	0	0	0	0	0	0	0	0																																
2478	38	ND	13	1034235	0500000US38013	38013	BURKE	6	2858265922	65700835	6239556	-11412275	NDBURKE	0	0	0	0	0	0	0	0	0	0	0	0	0	0	0	0	0	0	0																																
2702	38	ND	15	1035614	0500000US38015	38015	BURLEIGH	6	4228524424	92333146	5938550	-11184133	NDBURLEIGH	1	1	0	0	0	0	1	1	0	0	0	0	0	0	0	0	0	0	0																																
3046	38	ND	17	1034226	0500000US38017	38017	CASS	6	4571152345	7732475	5931281	-10825608	NDCASS	0	0	0	0	0	0	0	0	0	0	0	0	0	0	0	0	0	0	0																																
753	38	ND	19	1035304	0500000US38019	38019	CAVALIER	6	3855846151	54931547	6236408	-10961061	NDCAVALIER	0	0	0	0	0	0	0	0	0	0	0	0	0	0	0	0	0	0	0																																
2536	38	ND	21	1035622	0500000US38021	38021	DICKEY	6	2930494895	27610559	5798067	-10965489	NDDICKEY	7	7	0	0	0	0	7	7	0	0	0	0	0	0	0	0	0	0	0																																
1841	38	ND	23	1034234	0500000US38023	38023	DIVIDE	6	3265315050	86629398	6243572	-11520150	NDDIVIDE	0	0	0	0	0	0	0	0	0	0	0	0	0	0	0	0	0	0	0																																
2712	38	ND	25	1035623	0500000US38025	38025	DUNN	6	5201888622	190575737	6000713	-11423411	NDDUNN	0	0	0	0	0	0	0	0	0	0	0	0	0	0	0	0	0	0	0																																
1842	38	ND	27	1034222	0500000US38027	38027	EDDY	6	1632134283	36114064	6060026	-11009680	NDEDDY	0	0	0	0	0	0	0	0	0	0	0	0	0	0	0	0	0	0	0																																
2629	38	ND	29	1035615	0500000US38029	38029	EMMONS	6	3912007902	115480697	5826321	-11158533	NDEMMONS	0	0	0	0	0	0	0	0	0	0	0	0	0	0	0	0	0	0	0																																
2832	38	ND	31	1034223	0500000US38031	38031	FOSTER	6	1645810433	29450853	6017027	-11007603	NDFOSTER	0	0	0	0	0	0	0	0	0	0	0	0	0	0	0	0	0	0	0																																
1843	38	ND	33	1035617	0500000US38033	38033	GOLDEN VALLEY	6	2593894351	4147471	5932551	-11560154	NDGOLDEN VALLEY	0	0	0	0	0	0	0	0	0	0	0	0	0	0	0	0	0	0	0																																
754	38	ND	35	1034218	0500000US38035	38035	GRAND FORKS	6	3720196458	8098167	6093983	-10848874	NDGRAND FORKS	0	0	0	0	0	0	0	0	0	0	0	0	0	0	0	0	0	0	0																																
1247	38	ND	37	1035300	0500000US38037	38037	GRANT	6	4297180186	17563263	5838093	-11314501	NDGRANT	7	7	0	0	0	0	7	7	0	0	0	0	0	0	0	0	0	0	0																																
2057	38	ND	39	1034219	0500000US38039	38039	GRIGGS	6	1835826859	19759408	6017109	-10935701	NDGRIGGS	0	0	0	0	0	0	0	0	0	0	0	0	0	0	0	0	0	0	0																																
1592	38	ND	41	1034209	0500000US38041	38041	HETTINGER	6	2932411625	4036912	5849996	-11405845	NDHETTINGER	0	0	0	0	0	0	0	0	0	0	0	0	0	0	0	0	0	0	0																																
1312	38	ND	43	1034206	0500000US38043	38043	KIDDER	6	3499507645	211725374	5939018	-11107475	NDKIDDER	0	0	0	0	0	0	0	0	0	0	0	0	0	0	0	0	0	0	0																																
2066	38	ND	45	1035621	0500000US38045	38045	LAMOURE	6	2967978462	12813381	5853918	-10968916	NDLAMOURE	0	0	0	0	0	0	0	0	0	0	0	0	0	0	0	0	0	0	0																																
3142	38	ND	47	1035620	0500000US38047	38047	LOGAN	6	2571370643	47715597	5853992	-11073777	NDLOGAN	0	0	0	0	0	0	0	0	0	0	0	0	0	0	0	0	0	0	0																																
2067	38	ND	49	1035305	0500000US38049	38049	MCHENRY	6	4853564330	97373493	6146213	-11202798	NDMCHENRY	0	0	0	0	0	0	0	0	0	0	0	0	0	0	0	0	0	0	0																																
1593	38	ND	51	1034211	0500000US38051	38051	MCINTOSH	6	2524546491	51817666	5798333	-11069743	NDMCINTOSH	0	0	0	0	0	0	0	0	0	0	0	0	0	0	0	0	0	0	0																																
1009	38	ND	53	1035299	0500000US38053	38053	MCKENZIE	6	7149551270	260198906	6063957	-11509846	NDMCKENZIE	0	0	0	0	0	0	0	0	0	0	0	0	0	0	0	0	0	0	0																																
943	38	ND	55	1034232	0500000US38055	38055	MCLEAN	6	5466428288	563112256	6041849	-11279160	NDMCLEAN	0	0	0	0	0	0	0	0	0	0	0	0	0	0	0	0	0	0	0																																
2516	38	ND	57	1034233	0500000US38057	38057	MERCER	6	2701239107	180099487	5992799	-11335818	NDMERCER	0	0	0	0	0	0	0	0	0	0	0	0	0	0	0	0	0	0	0																																
755	38	ND	59	1034207	0500000US38059	38059	MORTON	6	4988993798	49687649	5895979	-11274643	NDMORTON	0	0	0	0	0	0	0	0	0	0	0	0	0	0	0	0	0	0	0																																
1756	38	ND	61	1035307	0500000US38061	38061	MOUNTRAIL	6	4727469717	301107657	6140626	-11394204	NDMOUNTRAIL	0	0	0	0	0	0	0	0	0	0	0	0	0	0	0	0	0	0	0																																
2273	38	ND	63	1034217	0500000US38063	38063	NELSON	6	2542784454	70037102	6093945	-10930685	NDNELSON	0	0	0	0	0	0	0	0	0	0	0	0	0	0	0	0	0	0	0																																
1556	38	ND	65	1034205	0500000US38065	38065	OLIVER	6	1871296131	22476243	5960939	-11281155	NDOLIVER	0	0	0	0	0	0	0	0	0	0	0	0	0	0	0	0	0	0	0																																
624	38	ND	67	1034212	0500000US38067	38067	PEMBINA	6	2897404229	7014875	6235589	-10859428	NDPEMBINA	0	0	0	0	0	0	0	0	0	0	0	0	0	0	0	0	0	0	0																																
2420	38	ND	69	1034230	0500000US38069	38069	PIERCE	6	2638162562	165070765	6148694	-11128789	NDPIERCE	0	0	0	0	0	0	0	0	0	0	0	0	0	0	0	0	0	0	0																																
266	38	ND	71	1034215	0500000US38071	38071	RAMSEY	6	3074171581	295185090	6151826	-10989464	NDRAMSEY	0	0	0	0	0	0	0	0	0	0	0	0	0	0	0	0	0	0	0																																
2288	38	ND	73	1035301	0500000US38073	38073	RANSOM	6	2233494177	3581125	5853797	-10871180	NDRANSOM	0	0	0	0	0	0	0	0	0	0	0	0	0	0	0	0	0	0	0																																
3143	38	ND	75	1034229	0500000US38075	38075	RENVILLE	6	2271556744	40648334	6227462	-11316537	NDRENVILLE	0	0	0	0	0	0	0	0	0	0	0	0	0	0	0	0	0	0	0																																
625	38	ND	77	1035302	0500000US38077	38077	RICHLAND	6	3718649862	25035912	5823023	-10792251	NDRICHLAND	0	0	0	0	0	0	0	0	0	0	0	0	0	0	0	0	0	0	0																																
267	38	ND	79	1034228	0500000US38079	38079	ROLETTE	6	2338953788	93938154	6236426	-11114250	NDROLETTE	0	0	0	0	0	0	0	0	0	0	0	0	0	0	0	0	0	0	0																																
1722	38	ND	81	1035303	0500000US38081	38081	SARGENT	6	2223531675	21728402	5797689	-10868184	NDSARGENT	0	0	0	0	0	0	0	0	0	0	0	0	0	0	0	0	0	0	0																																
2786	38	ND	83	1034203	0500000US38083	38083	SHERIDAN	6	2518459187	86143151	6036609	-11170427	NDSHERIDAN	0	0	0	0	0	0	0	0	0	0	0	0	0	0	0	0	0	0	0																																
268	38	ND	85	1034208	0500000US38085	38085	SIOUX	6	2833690971	88449900	5798495	-11247718	NDSIOUX	0	0	0	0	0	0	0	0	0	0	0	0	0	0	0	0	0	0	0																																
2289	38	ND	87	1035896	0500000US38087	38087	SLOPE	6	3146544254	10977977	5852351	-11517092	NDSLOPE	0	0	0	0	0	0	0	0	0	0	0	0	0	0	0	0	0	0	0																																
1723	38	ND	89	1035618	0500000US38089	38089	STARK	6	3457000580	14109029	5911277	-11427512	NDSTARK	0	0	0	0	0	0	0	0	0	0	0	0	0	0	0	0	0	0	0																																
1724	38	ND	91	1034220	0500000US38091	38091	STEELE	6	1844613576	8424876	6016926	-10878665	NDSTEELE	0	0	0	0	0	0	0	0	0	0	0	0	0	0	0	0	0	0	0																																
3056	38	ND	93	1034224	0500000US38093	38093	STUTSMAN	6	5754255233	197312589	5938870	-11016053	NDSTUTSMAN	0	0	0	0	0	0	0	0	0	0	0	0	0	0	0	0	0	0	0																																
1123	38	ND	95	1034213	0500000US38095	38095	TOWNER	6	2653616948	43800577	6221838	-11047994	NDTOWNER	0	0	0	0	0	0	0	0	0	0	0	0	0	0	0	0	0	0	0																																
269	38	ND	97	1034221	0500000US38097	38097	TRAILL	6	2232438250	1462184	6016598	-10815983	NDTRAILL	0	0	0	0	0	0	0	0	0	0	0	0	0	0	0	0	0	0	0																																
1248	38	ND	99	1034214	0500000US38099	38099	WALSH	6	3319505683	32184978	6168592	-10878292	NDWALSH	0	0	0	0	0	0	0	0	0	0	0	0	0	0	0	0	0	0	0																																
1725	38	ND	101	1034231	0500000US38101	38101	WARD	6	5214106034	110774753	6144095	-11303663	NDWARD	0	0	0	0	0	0	0	0	0	0	0	0	0	0	0	0	0	0	0																																
1653	38	ND	103	1034204	0500000US38103	38103	WELLS	6	3291081473	50967325	6038612	-11094213	NDWELLS	0	0	0	0	0	0	0	0	0	0	0	0	0	0	0	0	0	0	0																																
270	38	ND	105	1035306	0500000US38105	38105	WILLIAMS	6	5381129895	182522303	6164365	-11519353	NDWILLIAMS	0	0	0	0	0	0	0	0	0	0	0	0	0	0	0	0	0	0	0																																
3057	39	OH	1	1074014	0500000US39001	39001	ADAMS	6	1512208937	6165939	4699619	-9292063	OHADAMS	0	0	0	0	0	0	0	0	0	0	0	0	0	0	0	0	0	0	0																																
1654	39	OH	3	1074015	0500000US39003	39003	ALLEN	6	1042470095	11266164	4978717	-9362612	OHALLEN	0	0	0	0	0	0	0	0	0	0	0	0	0	0	0	0	0	0	0																																
2517	39	OH	5	1074016	0500000US39005	39005	ASHLAND	6	1095444135	9962880	4989713	-9158334	OHASHLAND	7	7	1	1	0	0	6	6	0	0	0	0	0	0	0	0	0	0	0																																
1655	39	OH	7	1074017	0500000US39007	39007	ASHTABULA	6	1818008351	1724849868	5117322	-8988857	OHASHTABULA	16	16	5	5	0	0	11	11	0	0	0	0	0	0	0	0	0	0	0																																
1944	39	OH	9	1074018	0500000US39009	39009	ATHENS	6	1304383720	12463892	4769637	-9133237	OHATHENS	0	0	0	0	0	0	0	0	0	0	0	0	0	0	0	0	0	0	0																																
1945	39	OH	11	1074019	0500000US39011	39011	AUGLAIZE	6	1039599278	1345186	4947807	-9375516	OHAUGLAIZE	2	2	0	0	0	0	2	2	0	0	0	0	0	0	0	0	0	0	0																																
3098	39	OH	13	1065575	0500000US39013	39013	BELMONT	6	1378212725	23682244	4868268	-9015593	OHBELMONT	1	1	0	0	0	0	0	0	0	0	0	1	1	0	0	0	0	0	0																																
3205	39	OH	15	1074020	0500000US39015	39015	BROWN	6	1269138601	8895019	4712286	-9336089	OHBROWN	0	0	0	0	0	0	0	0	0	0	0	0	0	0	0	0	0	0	0																																
1946	39	OH	17	1074021	0500000US39017	39017	BUTLER	6	1209528851	7833380	4784716	-9414909	OHBUTLER	6	6	0	0	0	0	6	6	0	0	0	0	0	0	0	0	0	0	0																																
1824	39	OH	19	1074022	0500000US39019	39019	CARROLL	6	1022030958	11192655	4950548	-9026865	OHCARROLL	2	2	2	2	0	0	0	0	0	0	0	0	0	0	0	0	0	0	0																																
2518	39	OH	21	1074023	0500000US39021	39021	CHAMPAIGN	6	1109623490	3639845	4885983	-9325180	OHCHAMPAIGN	0	0	0	0	0	0	0	0	0	0	0	0	0	0	0	0	0	0	0																																
2382	39	OH	23	1074024	0500000US39023	39023	CLARK	6	1029469371	13070242	4853870	-9326785	OHCLARK	1	1	0	0	0	0	1	1	0	0	0	0	0	0	0	0	0	0	0																																
2339	39	OH	25	1074025	0500000US39025	39025	CLERMONT	6	1170958174	19831175	4728525	-9367742	OHCLERMONT	1	1	0	0	0	0	1	1	0	0	0	0	0	0	0	0	0	0	0																																
3107	39	OH	27	1074026	0500000US39027	39027	CLINTON	6	1058487159	9351754	4781312	-9329502	OHCLINTON	0	0	0	0	0	0	0	0	0	0	0	0	0	0	0	0	0	0	0																																
2340	39	OH	29	1074027	0500000US39029	39029	COLUMBIANA	6	1377697739	7237745	4978268	-8992081	OHCOLUMBIANA	38	38	36	36	0	0	2	2	0	0	0	0	0	0	0	0	0	0	0																																
1825	39	OH	31	1074028	0500000US39031	39031	COSHOCTON	6	1460530890	9243185	4909899	-9119297	OHCOSHOCTON	68	68	64	64	0	0	4	4	0	0	0	0	0	0	0	0	0	0	0																																
2457	39	OH	33	1074029	0500000US39033	39033	CRAWFORD	6	1040619676	2359515	4990378	-9230587	OHCRAWFORD	0	0	0	0	0	0	0	0	0	0	0	0	0	0	0	0	0	0	0																																
626	39	OH	35	1074030	0500000US39035	39035	CUYAHOGA	6	1184014460	2041889938	5075175	-9090191	OHCUYAHOGA	20	20	3	3	0	0	15	15	0	0	0	1	1	0	0	0	0	0	0																																
1826	39	OH	37	1074031	0500000US39037	39037	DARKE	6	1549120893	4245786	4885378	-9419789	OHDARKE	0	0	0	0	0	0	0	0	0	0	0	0	0	0	0	0	0	0	0																																
2341	39	OH	39	1074032	0500000US39039	39039	DEFIANCE	6	1065649893	7073999	5060251	-9405441	OHDEFIANCE	1	1	0	0	0	0	1	1	0	0	0	0	0	0	0	0	0	0	0																																
1875	39	OH	41	1074033	0500000US39041	39041	DELAWARE	6	1147867059	36610531	4906503	-9240066	OHDELAWARE	26	26	0	0	0	0	26	26	0	0	0	0	0	0	0	0	0	0	0																																
627	39	OH	43	1074034	0500000US39043	39043	ERIE	6	651628988	969654879	5066080	-9197123	OHERIE	0	0	0	0	0	0	0	0	0	0	0	0	0	0	0	0	0	0	0																																
1876	39	OH	45	1074035	0500000US39045	39045	FAIRFIELD	6	1306415680	10752450	4829946	-9198392	OHFAIRFIELD	3	3	0	0	0	0	3	3	0	0	0	0	0	0	0	0	0	0	0																																
2206	39	OH	47	1074036	0500000US39047	39047	FAYETTE	6	1052470875	1693045	4802215	-9290290	OHFAYETTE	0	0	0	0	0	0	0	0	0	0	0	0	0	0	0	0	0	0	0																																
2207	39	OH	49	1074037	0500000US39049	39049	FRANKLIN	6	1378855894	29122804	4861545	-9240551	OHFRANKLIN	39	38	2	2	0	0	35	35	0	0	0	0	0	0	0	0	1	1	0																																
271	39	OH	51	1074038	0500000US39051	39051	FULTON	6	1050089558	4621138	5101533	-9365318	OHFULTON	2	2	0	0	0	0	2	2	0	0	0	0	0	0	0	0	0	0	0																																
2208	39	OH	53	1074039	0500000US39053	39053	GALLIA	6	1208307869	12085303	4696636	-9163477	OHGALLIA	0	0	0	0	0	0	0	0	0	0	0	0	0	0	0	0	0	0	0																																
3108	39	OH	55	1074040	0500000US39055	39055	GEAUGA	6	1036429792	21045380	5086333	-9036763	OHGEAUGA	3	3	0	0	0	0	3	3	0	0	0	0	0	0	0	0	0	0	0																																
2787	39	OH	57	1074041	0500000US39057	39057	GREENE	6	1071562447	6534702	4821225	-9338582	OHGREENE	1	1	0	0	0	0	1	1	0	0	0	0	0	0	0	0	0	0	0																																
2375	39	OH	59	1074042	0500000US39059	39059	GUERNSEY	6	1352631187	15666075	4873534	-9071895	OHGUERNSEY	7	7	2	2	0	0	5	4	0	0	1	0	0	0	0	0	0	0	0																																
272	39	OH	61	1074043	0500000US39061	39061	HAMILTON	6	1051349243	17355289	4749733	-9411262	OHHAMILTON	2	2	0	0	0	0	2	2	0	0	0	0	0	0	0	0	0	0	0																																
2261	39	OH	63	1074044	0500000US39063	39063	HANCOCK	6	1376210233	5959837	5012658	-9313714	OHHANCOCK	1	1	0	0	0	0	1	1	0	0	0	0	0	0	0	0	0	0	0																																
3135	39	OH	65	1074045	0500000US39065	39065	HARDIN	6	1218342693	629922	4962568	-9312928	OHHARDIN	1	1	1	1	0	0	0	0	0	0	0	0	0	0	0	0	0	0	0																																
629	39	OH	67	1074046	0500000US39067	39067	HARRISON	6	1042034970	21847164	4908752	-9027021	OHHARRISON	1	1	1	1	0	0	0	0	0	0	0	0	0	0	0	0	0	0	0																																
2262	39	OH	69	1074047	0500000US39069	39069	HENRY	6	1077461474	9687645	5061744	-9358435	OHHENRY	0	0	0	0	0	0	0	0	0	0	0	0	0	0	0	0	0	0	0																																
3206	39	OH	71	1074048	0500000US39071	39071	HIGHLAND	6	1432479994	12194983	4748192	-9306413	OHHIGHLAND	3	3	0	0	0	0	2	2	0	0	0	1	1	0	0	0	0	0	0																																
2263	39	OH	73	1074049	0500000US39073	39073	HOCKING	6	1091232272	5959003	4793138	-9181545	OHHOCKING	1	1	0	0	0	0	1	1	0	0	0	0	0	0	0	0	0	0	0																																
1877	39	OH	75	1074050	0500000US39075	39075	HOLMES	6	1094356036	3745075	4947847	-9120333	OHHOLMES	3	3	3	3	0	0	0	0	0	0	0	0	0	0	0	0	0	0	0																																
2550	39	OH	77	1074051	0500000US39077	39077	HURON	6	1272965337	8615925	5033946	-9194811	OHHURON	0	0	0	0	0	0	0	0	0	0	0	0	0	0	0	0	0	0	0																																
2434	39	OH	79	1074052	0500000US39079	39079	JACKSON	6	1088581966	3184785	4724515	-9197042	OHJACKSON	0	0	0	0	0	0	0	0	0	0	0	0	0	0	0	0	0	0	0																																
2264	39	OH	81	1074053	0500000US39081	39081	JEFFERSON	6	1057248944	7120754	4922096	-8990274	OHJEFFERSON	5	5	2	2	0	0	3	3	0	0	0	0	0	0	0	0	0	0	0																																
1665	39	OH	83	1074054	0500000US39083	39083	KNOX	6	1361054324	10718576	4924085	-9175119	OHKNOX	5	5	0	0	0	0	5	5	0	0	0	0	0	0	0	0	0	0	0																																
1925	39	OH	85	1074055	0500000US39085	39085	LAKE	6	593799763	1942309063	5115649	-9043288	OHLAKE	22	22	19	19	0	0	3	3	0	0	0	0	0	0	0	0	0	0	0																																
1666	39	OH	87	1074056	0500000US39087	39087	LAWRENCE	6	1174224656	10110032	4664340	-9187958	OHLAWRENCE	10	10	1	1	0	0	0	0	0	0	0	9	9	0	0	0	0	0	0																																
1926	39	OH	89	1074057	0500000US39089	39089	LICKING	6	1767343170	12918986	4879292	-9181978	OHLICKING	11	11	4	4	0	0	7	7	0	0	0	0	0	0	0	0	0	0	0																																
2386	39	OH	91	1074058	0500000US39091	39091	LOGAN	6	1187336848	21598324	4922575	-9324773	OHLOGAN	1	1	0	0	0	0	1	1	0	0	0	0	0	0	0	0	0	0	0																																
1596	39	OH	93	1074059	0500000US39093	39093	LORAIN	6	1272000372	1119442372	5056082	-9145018	OHLORAIN	15	15	1	1	0	0	11	11	0	0	0	0	0	0	0	0	0	0	0																																
273	39	OH	95	1074060	0500000US39095	39095	LUCAS	6	882812509	660504435	5104232	-9312785	OHLUCAS	4	4	0	0	0	0	2	2	0	0	0	2	1	0	0	1	0	0	0																																
3207	39	OH	97	1074061	0500000US39097	39097	MADISON	6	1206646148	1919019	4850598	-9284063	OHMADISON	1	1	0	0	0	0	1	1	0	0	0	0	0	0	0	0	0	0	0																																
1927	39	OH	99	1074062	0500000US39099	39099	MAHONING	6	1065799604	35434368	5014517	-8991975	OHMAHONING	18	18	1	1	0	0	17	17	0	0	0	0	0	0	0	0	0	0	0																																
1585	39	OH	101	1074063	0500000US39101	39101	MARION	6	1045726876	908577	4951658	-9257425	OHMARION	0	0	0	0	0	0	0	0	0	0	0	0	0	0	0	0	0	0	0																																
1586	39	OH	103	1074064	0500000US39103	39103	MEDINA	6	1091406446	4198457	5029724	-9117027	OHMEDINA	12	12	2	2	0	0	10	10	0	0	0	0	0	0	0	0	0	0	0																																
3144	39	OH	105	1074065	0500000US39105	39105	MEIGS	6	1113958479	7519824	4733472	-9130748	OHMEIGS	0	0	0	0	0	0	0	0	0	0	0	0	0	0	0	0	0	0	0																																
1635	39	OH	107	1074066	0500000US39107	39107	MERCER	6	1197738405	28425902	4944757	-9420899	OHMERCER	0	0	0	0	0	0	0	0	0	0	0	0	0	0	0	0	0	0	0																																
1773	39	OH	109	1074067	0500000US39109	39109	MIAMI	6	1053028422	7967436	4873737	-9376314	OHMIAMI	1	1	0	0	0	0	1	1	0	0	0	0	0	0	0	0	0	0	0																																
1597	39	OH	111	1074068	0500000US39111	39111	MONROE	6	1180317768	4495382	4826422	-9026110	OHMONROE	0	0	0	0	0	0	0	0	0	0	0	0	0	0	0	0	0	0	0																																
2983	39	OH	113	1074069	0500000US39113	39113	MONTGOMERY	6	1195426527	7203231	4830371	-9383196	OHMONTGOMERY	2	2	0	0	0	0	2	2	0	0	0	0	0	0	0	0	0	0	0																																
1598	39	OH	115	1074070	0500000US39115	39115	MORGAN	6	1078543401	13869506	4810949	-9111794	OHMORGAN	0	0	0	0	0	0	0	0	0	0	0	0	0	0	0	0	0	0	0																																
2387	39	OH	117	1074071	0500000US39117	39117	MORROW	6	1051881046	2819351	4942427	-9216592	OHMORROW	4	4	2	2	0	0	2	2	0	0	0	0	0	0	0	0	0	0	0																																
1774	39	OH	119	1074072	0500000US39119	39119	MUSKINGUM	6	1721328761	20656658	4860959	-9122010	OHMUSKINGUM	17	17	0	0	0	0	17	17	0	0	0	0	0	0	0	0	0	0	0																																
630	39	OH	121	1074073	0500000US39121	39121	NOBLE	6	1030845400	16985543	4832019	-9067587	OHNOBLE	2	2	2	2	0	0	0	0	0	0	0	0	0	0	0	0	0	0	0																																
274	39	OH	123	1074074	0500000US39123	39123	OTTAWA	6	660275593	855032692	5092046	-9255198	OHOTTAWA	0	0	0	0	0	0	0	0	0	0	0	0	0	0	0	0	0	0	0																																
1649	39	OH	125	1074075	0500000US39125	39125	PAULDING	6	1078561239	6245392	5029577	-9415427	OHPAULDING	0	0	0	0	0	0	0	0	0	0	0	0	0	0	0	0	0	0	0																																
1646	39	OH	127	1074076	0500000US39127	39127	PERRY	6	1056682425	11653682	4827848	-9154492	OHPERRY	1	1	1	1	0	0	0	0	0	0	0	0	0	0	0	0	0	0	0																																
2919	39	OH	129	1074077	0500000US39129	39129	PICKAWAY	6	1298053079	13912322	4814071	-9242238	OHPICKAWAY	0	0	0	0	0	0	0	0	0	0	0	0	0	0	0	0	0	0	0																																
1647	39	OH	131	1074078	0500000US39131	39131	PIKE	6	1140324458	9567612	4732766	-9246954	OHPIKE	1	1	0	0	0	0	0	0	0	0	0	1	1	0	0	0	0	0	0																																
1775	39	OH	133	1074079	0500000US39133	39133	PORTAGE	6	1262374971	43121843	5037141	-9038853	OHPORTAGE	9	9	4	4	0	0	5	5	0	0	0	0	0	0	0	0	0	0	0																																
2788	39	OH	135	1074080	0500000US39135	39135	PREBLE	6	1098738400	6065437	4828484	-9422970	OHPREBLE	0	0	0	0	0	0	0	0	0	0	0	0	0	0	0	0	0	0	0																																
1648	39	OH	137	1074081	0500000US39137	39137	PUTNAM	6	1249724511	4603965	5015628	-9365497	OHPUTNAM	0	0	0	0	0	0	0	0	0	0	0	0	0	0	0	0	0	0	0																																
1776	39	OH	139	1074082	0500000US39139	39139	RICHLAND	6	1282720855	12470884	4979212	-9187928	OHRICHLAND	9	8	2	2	0	0	6	6	0	0	0	0	0	0	0	0	0	0	0																																
1691	39	OH	141	1074083	0500000US39141	39141	ROSS	6	1784987272	9938174	4770170	-9245867	OHROSS	0	0	0	0	0	0	0	0	0	0	0	0	0	0	0	0	0	0	0																																
2984	39	OH	143	1074084	0500000US39143	39143	SANDUSKY	6	1057906596	23958604	5065054	-9255793	OHSANDUSKY	7	7	0	0	0	0	7	7	0	0	0	0	0	0	0	0	0	0	0																																
3059	39	OH	145	1074085	0500000US39145	39145	SCIOTO	6	1580451539	15363856	4693661	-9238722	OHSCIOTO	1	1	1	1	0	0	0	0	0	0	0	0	0	0	0	0	0	0	0																																
2383	39	OH	147	1074086	0500000US39147	39147	SENECA	6	1427146050	4582482	5030650	-9253732	OHSENECA	0	0	0	0	0	0	0	0	0	0	0	0	0	0	0	0	0	0	0																																
1692	39	OH	149	1074087	0500000US39149	39149	SHELBY	6	1055876814	7808224	4914262	-9373627	OHSHELBY	0	0	0	0	0	0	0	0	0	0	0	0	0	0	0	0	0	0	0																																
1704	39	OH	151	1065576	0500000US39151	39151	STARK	6	1490089723	13610824	4984955	-9057572	OHSTARK	10	10	3	3	0	0	7	7	0	0	0	0	0	0	0	0	0	0	0																																
3145	39	OH	153	1074088	0500000US39153	39153	SUMMIT	6	1069244605	18896599	5030989	-9076118	OHSUMMIT	21	19	13	13	0	0	6	6	0	0	0	0	0	0	0	0	0	0	0																																
1751	39	OH	155	1074089	0500000US39155	39155	TRUMBULL	6	1601379251	47321072	5059277	-8990289	OHTRUMBULL	23	23	0	0	0	0	23	23	0	0	0	0	0	0	0	0	0	0	0																																
1522	39	OH	157	1074090	0500000US39157	39157	TUSCARAWAS	6	1469659271	10390938	4930272	-9069618	OHTUSCARAWAS	3	3	1	1	0	0	2	1	0	0	1	0	0	0	0	0	0	0	0																																
938	39	OH	159	1074091	0500000US39159	39159	UNION	6	1118207229	13286144	4909590	-9280884	OHUNION	3	3	0	0	0	0	3	3	0	0	0	0	0	0	0	0	0	0	0																																
631	39	OH	161	1074092	0500000US39161	39161	VAN WERT	6	1059698927	3281853	4991057	-9416084	OHVAN WERT	0	0	0	0	0	0	0	0	0	0	0	0	0	0	0	0	0	0	0																																
1496	39	OH	163	1074093	0500000US39163	39163	VINTON	6	1068008731	6781201	4757707	-9182231	OHVINTON	1	1	0	0	0	0	0	0	0	0	0	1	1	0	0	0	0	0	0																																
1564	39	OH	165	1074094	0500000US39165	39165	WARREN	6	1039437341	15502922	4783128	-9369402	OHWARREN	3	3	0	0	0	0	3	3	0	0	0	0	0	0	0	0	0	0	0																																
1010	39	OH	167	1074095	0500000US39167	39167	WASHINGTON	6	1636799191	20784924	4787126	-9072000	OHWASHINGTON	1	1	0	0	0	0	1	1	0	0	0	0	0	0	0	0	0	0	0																																
1565	39	OH	169	1074096	0500000US39169	39169	WAYNE	6	1437257217	4885102	4987162	-9115734	OHWAYNE	3	3	1	1	0	0	2	2	0	0	0	0	0	0	0	0	0	0	0																																
2789	39	OH	171	1074097	0500000US39171	39171	WILLIAMS	6	1090296605	5507083	5095364	-9416312	OHWILLIAMS	2	2	0	0	0	0	2	2	0	0	0	0	0	0	0	0	0	0	0																																
1497	39	OH	173	1074098	0500000US39173	39173	WOOD	6	1598508434	8545552	5065885	-9308862	OHWOOD	4	4	1	1	0	0	3	3	0	0	0	0	0	0	0	0	0	0	0																																
1183	39	OH	175	1074099	0500000US39175	39175	WYANDOT	6	1053773836	1783531	4989144	-9273400	OHWYANDOT	3	3	0	0	0	0	3	3	0	0	0	0	0	0	0	0	0	0	0																																
1535	40	OK	1	1101788	0500000US40001	40001	ADAIR	6	1485305064	9254749	4284718	-10537356	OKADAIR	0	0	0	0	0	0	0	0	0	0	0	0	0	0	0	0	0	0	0																																
2348	40	OK	3	1101789	0500000US40003	40003	ALFALFA	6	2244107192	38546675	4401748	-10945379	OKALFALFA	18	18	0	0	0	0	9	9	0	0	0	9	9	0	0	0	0	0	0																																
2148	40	OK	5	1101790	0500000US40005	40005	ATOKA	6	2526582870	37283827	4079146	-10690870	OKATOKA	0	0	0	0	0	0	0	0	0	0	0	0	0	0	0	0	0	0	0																																
1536	40	OK	7	1101791	0500000US40007	40007	BEAVER	6	4700042738	7347161	4404327	-11185020	OKBEAVER	0	0	0	0	0	0	0	0	0	0	0	0	0	0	0	0	0	0	0																																
2149	40	OK	9	1101792	0500000US40009	40009	BECKHAM	6	2335665265	5527154	4200492	-11096530	OKBECKHAM	1	1	0	0	0	0	1	1	0	0	0	0	0	0	0	0	0	0	0																																
275	40	OK	11	1101793	0500000US40011	40011	BLAINE	6	2404605820	26851760	4283541	-10957557	OKBLAINE	1	1	0	0	0	0	1	1	0	0	0	0	0	0	0	0	0	0	0																																
632	40	OK	13	1101794	0500000US40013	40013	BRYAN	6	2342528102	102267145	4023773	-10715587	OKBRYAN	0	0	0	0	0	0	0	0	0	0	0	0	0	0	0	0	0	0	0																																
3002	40	OK	15	1101795	0500000US40015	40015	CADDO	6	3310745124	30820525	4187696	-10951078	OKCADDO	0	0	0	0	0	0	0	0	0	0	0	0	0	0	0	0	0	0	0																																
2187	40	OK	17	1101796	0500000US40017	40017	CANADIAN	6	2322263470	23231531	4237872	-10907350	OKCANADIAN	4	4	0	0	0	0	1	1	0	0	0	3	3	0	0	0	0	0	0																																
2188	40	OK	19	1101797	0500000US40019	40019	CARTER	6	2129427858	30013356	4062564	-10829812	OKCARTER	0	0	0	0	0	0	0	0	0	0	0	0	0	0	0	0	0	0	0																																
3219	40	OK	21	1101798	0500000US40021	40021	CHEROKEE	6	1940958254	69624105	4287828	-10575315	OKCHEROKEE	0	0	0	0	0	0	0	0	0	0	0	0	0	0	0	0	0	0	0																																
633	40	OK	23	1101799	0500000US40023	40023	CHOCTAW	6	1995215215	75666999	4032388	-10636817	OKCHOCTAW	1	1	0	0	0	0	0	0	0	0	0	1	1	0	0	0	0	0	0																																
2908	40	OK	25	1101800	0500000US40025	40025	CIMARRON	6	4752113920	15923999	4404131	-11412223	OKCIMARRON	0	0	0	0	0	0	0	0	0	0	0	0	0	0	0	0	0	0	0																																
1184	40	OK	27	1101801	0500000US40027	40027	CLEVELAND	6	1395516163	49921166	4191545	-10834337	OKCLEVELAND	9	9	0	0	0	0	5	5	0	0	0	4	1	0	0	3	0	0	0																																
2199	40	OK	29	1101802	0500000US40029	40029	COAL	6	1338200617	12079759	4108084	-10719822	OKCOAL	0	0	0	0	0	0	0	0	0	0	0	0	0	0	0	0	0	0	0																																
1537	40	OK	31	1101803	0500000US40031	40031	COMANCHE	6	2769447442	37331078	4118089	-10961813	OKCOMANCHE	1	1	0	0	0	0	1	1	0	0	0	0	0	0	0	0	0	0	0																																
2229	40	OK	33	1101804	0500000US40033	40033	COTTON	6	1638566730	24095321	4067856	-10950742	OKCOTTON	0	0	0	0	0	0	0	0	0	0	0	0	0	0	0	0	0	0	0																																
1545	40	OK	35	1101805	0500000US40035	40035	CRAIG	6	1971897021	3697828	4405997	-10598562	OKCRAIG	0	0	0	0	0	0	0	0	0	0	0	0	0	0	0	0	0	0	0																																
3210	40	OK	37	1101806	0500000US40037	40037	CREEK	6	2460877094	50957689	4287291	-10727963	OKCREEK	4	4	0	0	0	0	1	1	0	0	0	3	0	0	3	0	0	0	0																																
2242	40	OK	39	1101807	0500000US40039	40039	CUSTER	6	2561032754	34321688	4251071	-11020797	OKCUSTER	0	0	0	0	0	0	0	0	0	0	0	0	0	0	0	0	0	0	0																																
1546	40	OK	41	1101808	0500000US40041	40041	DELAWARE	6	1911820030	140253641	4356993	-10553384	OKDELAWARE	0	0	0	0	0	0	0	0	0	0	0	0	0	0	0	0	0	0	0																																
1011	40	OK	43	1101809	0500000US40043	40043	DEWEY	6	2588642248	22679881	4298953	-11021510	OKDEWEY	1	1	0	0	0	0	1	1	0	0	0	0	0	0	0	0	0	0	0																																
1777	40	OK	45	1101810	0500000US40045	40045	ELLIS	6	3189606148	952235	4330817	-11104648	OKELLIS	0	0	0	0	0	0	0	0	0	0	0	0	0	0	0	0	0	0	0																																
2473	40	OK	47	1101811	0500000US40047	40047	GARFIELD	6	2741478920	4075930	4352946	-10885123	OKGARFIELD	2	2	0	0	0	0	0	0	0	0	0	2	2	0	0	0	0	0	0																																
1778	40	OK	49	1101812	0500000US40049	40049	GARVIN	6	2077332603	30111858	4123827	-10832422	OKGARVIN	8	8	0	0	0	0	1	1	0	0	0	7	7	0	0	0	0	0	0																																
2512	40	OK	51	1101813	0500000US40051	40051	GRADY	6	2850272903	11403868	4166277	-10896412	OKGRADY	0	0	0	0	0	0	0	0	0	0	0	0	0	0	0	0	0	0	0																																
2817	40	OK	53	1101814	0500000US40053	40053	GRANT	6	2592245019	7021951	4410767	-10885502	OKGRANT	0	0	0	0	0	0	0	0	0	0	0	0	0	0	0	0	0	0	0																																
1012	40	OK	55	1101815	0500000US40055	40055	GREER	6	1655842972	11157422	4155174	-11083063	OKGREER	0	0	0	0	0	0	0	0	0	0	0	0	0	0	0	0	0	0	0																																
2513	40	OK	57	1101816	0500000US40057	40057	HARMON	6	1391326397	3800411	4129205	-11114842	OKHARMON	0	0	0	0	0	0	0	0	0	0	0	0	0	0	0	0	0	0	0																																
3003	40	OK	59	1101817	0500000US40059	40059	HARPER	6	2691041230	5259447	4409729	-11094917	OKHARPER	0	0	0	0	0	0	0	0	0	0	0	0	0	0	0	0	0	0	0																																
2397	40	OK	61	1101818	0500000US40061	40061	HASKELL	6	1493182633	126266425	4194500	-10588324	OKHASKELL	0	0	0	0	0	0	0	0	0	0	0	0	0	0	0	0	0	0	0																																
2064	40	OK	63	1101819	0500000US40063	40063	HUGHES	6	2084026137	26504863	4170506	-10714526	OKHUGHES	0	0	0	0	0	0	0	0	0	0	0	0	0	0	0	0	0	0	0																																
276	40	OK	65	1101820	0500000US40065	40065	JACKSON	6	2078855933	4114419	4108061	-11066797	OKJACKSON	0	0	0	0	0	0	0	0	0	0	0	0	0	0	0	0	0	0	0																																
1204	40	OK	67	1101821	0500000US40067	40067	JEFFERSON	6	1965365168	39497494	4043750	-10891041	OKJEFFERSON	0	0	0	0	0	0	0	0	0	0	0	0	0	0	0	0	0	0	0																																
1821	40	OK	69	1101822	0500000US40069	40069	JOHNSTON	6	1665212031	39633300	4071401	-10760220	OKJOHNSTON	1	1	0	0	0	0	0	0	0	0	0	1	0	0	0	1	0	0	0																																
2398	40	OK	71	1101823	0500000US40071	40071	KAY	6	2382077972	65369682	4413802	-10814007	OKKAY	0	0	0	0	0	0	0	0	0	0	0	0	0	0	0	0	0	0	0																																
2065	40	OK	73	1101824	0500000US40073	40073	KINGFISHER	6	2326224063	20348781	4293152	-10902864	OKKINGFISHER	2	2	0	0	0	0	0	0	0	0	0	2	1	0	1	0	0	0	0																																
1249	40	OK	75	1101825	0500000US40075	40075	KIOWA	6	2629209766	40296743	4152565	-11018500	OKKIOWA	0	0	0	0	0	0	0	0	0	0	0	0	0	0	0	0	0	0	0																																
774	40	OK	77	1101826	0500000US40077	40077	LATIMER	6	1870180320	18213565	4147083	-10603220	OKLATIMER	20	20	1	1	0	0	1	1	0	0	0	15	8	2	0	5	3	3	0																																
277	40	OK	79	1101827	0500000US40079	40079	LE FLORE	6	4116222830	50024113	4150470	-10542328	OKLE FLORE	0	0	0	0	0	0	0	0	0	0	0	0	0	0	0	0	0	0	0																																
2441	40	OK	81	1101828	0500000US40081	40081	LINCOLN	6	2466490648	34606636	4259876	-10784734	OKLINCOLN	0	0	0	0	0	0	0	0	0	0	0	0	0	0	0	0	0	0	0																																
2985	40	OK	83	1101829	0500000US40083	40083	LOGAN	6	1926521245	12926653	4289565	-10847346	OKLOGAN	4	4	0	0	0	0	0	0	0	0	0	4	4	0	0	0	0	0	0																																
2442	40	OK	85	1101830	0500000US40085	40085	LOVE	6	1331240794	47492824	4022091	-10825170	OKLOVE	0	0	0	0	0	0	0	0	0	0	0	0	0	0	0	0	0	0	0																																
2384	40	OK	93	1101831	0500000US40093	40093	MAJOR	6	2473407963	7651201	4343608	-10968974	OKMAJOR	0	0	0	0	0	0	0	0	0	0	0	0	0	0	0	0	0	0	0																																
1316	40	OK	95	1101832	0500000US40095	40095	MARSHALL	6	961562655	144194108	4032103	-10772291	OKMARSHALL	0	0	0	0	0	0	0	0	0	0	0	0	0	0	0	0	0	0	0																																
2443	40	OK	97	1101833	0500000US40097	40097	MAYES	6	1697432142	72855332	4342278	-10601046	OKMAYES	0	0	0	0	0	0	0	0	0	0	0	0	0	0	0	0	0	0	0																																
775	40	OK	87	1101834	0500000US40087	40087	MCCLAIN	6	1478114523	24734523	4165186	-10847467	OKMCCLAIN	0	0	0	0	0	0	0	0	0	0	0	0	0	0	0	0	0	0	0																																
278	40	OK	89	1101835	0500000US40089	40089	MCCURTAIN	6	4793135130	133993589	4044429	-10549894	OKMCCURTAIN	2	2	0	0	0	0	0	0	0	0	0	2	2	0	0	0	0	0	0																																
2714	40	OK	91	1101836	0500000US40091	40091	MCINTOSH	6	1601897950	242913899	4214803	-10649571	OKMCINTOSH	2	2	0	0	0	0	1	1	0	0	0	1	1	0	0	0	0	0	0																																
1830	40	OK	99	1101837	0500000US40099	40099	MURRAY	6	1078624676	22365113	4093768	-10805547	OKMURRAY	1	1	0	0	0	0	0	0	0	0	0	1	1	0	0	0	0	0	0																																
1205	40	OK	101	1101838	0500000US40101	40101	MUSKOGEE	6	2099053124	75966890	4247981	-10617623	OKMUSKOGEE	0	0	0	0	0	0	0	0	0	0	0	0	0	0	0	0	0	0	0																																
3004	40	OK	103	1101839	0500000US40103	40103	NOBLE	6	1895593648	27552185	4354263	-10823648	OKNOBLE	0	0	0	0	0	0	0	0	0	0	0	0	0	0	0	0	0	0	0																																
2485	40	OK	105	1101840	0500000US40105	40105	NOWATA	6	1465358448	38869450	4411090	-10644079	OKNOWATA	0	0	0	0	0	0	0	0	0	0	0	0	0	0	0	0	0	0	0																																
2486	40	OK	107	1101841	0500000US40107	40107	OKFUSKEE	6	1602086607	26680140	4227341	-10722617	OKOKFUSKEE	0	0	0	0	0	0	0	0	0	0	0	0	0	0	0	0	0	0	0																																
1831	40	OK	109	1101842	0500000US40109	40109	OKLAHOMA	6	1835846192	24730011	4239112	-10843321	OKOKLAHOMA	12	12	2	2	0	0	4	3	0	0	1	6	5	0	0	1	0	0	0																																
2487	40	OK	111	1101843	0500000US40111	40111	OKMULGEE	6	1806123422	12915763	4252152	-10682702	OKOKMULGEE	0	0	0	0	0	0	0	0	0	0	0	0	0	0	0	0	0	0	0																																
1013	40	OK	113	1101844	0500000US40113	40113	OSAGE	6	5818542164	148734982	4387664	-10731044	OKOSAGE	3	3	0	0	0	0	0	0	0	0	0	3	3	0	0	0	0	0	0																																
2524	40	OK	115	1101845	0500000US40115	40115	OTTAWA	6	1219467500	35708902	4416231	-10554251	OKOTTAWA	1	1	0	0	0	0	0	0	0	0	0	1	1	0	0	0	0	0	0																																
279	40	OK	117	1101846	0500000US40117	40117	PAWNEE	6	1471527632	68888617	4344343	-10764532	OKPAWNEE	0	0	0	0	0	0	0	0	0	0	0	0	0	0	0	0	0	0	0																																
2525	40	OK	119	1101847	0500000US40119	40119	PAYNE	6	1773393744	31771425	4311280	-10795299	OKPAYNE	1	1	0	0	0	0	1	1	0	0	0	0	0	0	0	0	0	0	0																																
2615	40	OK	121	1101848	0500000US40121	40121	PITTSBURG	6	3381152829	187399167	4153625	-10658649	OKPITTSBURG	2	2	0	0	0	0	0	0	0	0	0	2	2	0	0	0	0	0	0																																
1872	40	OK	123	1101849	0500000US40123	40123	PONTOTOC	6	1865885741	12421415	4127010	-10762863	OKPONTOTOC	5	5	0	0	0	0	1	1	0	0	0	3	3	0	0	0	1	1	0																																
776	40	OK	125	1101850	0500000US40125	40125	POTTAWATOMIE	6	2040060549	14842439	4192070	-10792236	OKPOTTAWATOMIE	1	1	0	0	0	0	0	0	0	0	0	1	1	0	0	0	0	0	0																																
1873	40	OK	127	1101851	0500000US40127	40127	PUSHMATAHA	6	3615205224	69981947	4084879	-10617172	OKPUSHMATAHA	2	2	0	0	0	0	0	0	0	0	0	2	2	0	0	0	0	0	0																																
2897	40	OK	129	1101852	0500000US40129	40129	ROGER MILLS	6	2955528252	13695174	4257876	-11098077	OKROGER MILLS	0	0	0	0	0	0	0	0	0	0	0	0	0	0	0	0	0	0	0																																
3155	40	OK	131	1101853	0500000US40131	40131	ROGERS	6	1749945932	92823523	4351923	-10642628	OKROGERS	3	3	0	0	0	0	2	2	0	0	0	1	1	0	0	0	0	0	0																																
280	40	OK	133	1101854	0500000US40133	40133	SEMINOLE	6	1639040855	19778906	4186723	-10755187	OKSEMINOLE	0	0	0	0	0	0	0	0	0	0	0	0	0	0	0	0	0	0	0																																
777	40	OK	135	1101855	0500000US40135	40135	SEQUOYAH	6	1743779422	105832791	4231421	-10548107	OKSEQUOYAH	0	0	0	0	0	0	0	0	0	0	0	0	0	0	0	0	0	0	0																																
2988	40	OK	137	1101856	0500000US40137	40137	STEPHENS	6	2253930695	54690951	4094226	-10892777	OKSTEPHENS	0	0	0	0	0	0	0	0	0	0	0	0	0	0	0	0	0	0	0																																
2105	40	OK	139	1101857	0500000US40139	40139	TEXAS	6	5286926132	19215617	4404080	-11297820	OKTEXAS	0	0	0	0	0	0	0	0	0	0	0	0	0	0	0	0	0	0	0																																
778	40	OK	141	1101858	0500000US40141	40141	TILLMAN	6	2256226760	20894360	4079010	-11012201	OKTILLMAN	0	0	0	0	0	0	0	0	0	0	0	0	0	0	0	0	0	0	0																																
1250	40	OK	143	1101859	0500000US40143	40143	TULSA	6	1477021848	43361072	4317353	-10680155	OKTULSA	3	3	0	0	0	0	0	0	0	0	0	3	3	0	0	0	0	0	0																																
779	40	OK	145	1101860	0500000US40145	40145	WAGONER	6	1454425174	75403442	4295291	-10633372	OKWAGONER	2	2	0	0	0	0	1	0	0	0	1	1	1	0	0	0	0	0	0																																
3039	40	OK	147	1101861	0500000US40147	40147	WASHINGTON	6	1076019753	22829398	4399564	-10676024	OKWASHINGTON	0	0	0	0	0	0	0	0	0	0	0	0	0	0	0	0	0	0	0																																
2627	40	OK	149	1101862	0500000US40149	40149	WASHITA	6	2598189859	14579002	4203439	-11019762	OKWASHITA	0	0	0	0	0	0	0	0	0	0	0	0	0	0	0	0	0	0	0																																
1918	40	OK	151	1101863	0500000US40151	40151	WOODS	6	3331900449	9091699	4406741	-11005637	OKWOODS	0	0	0	0	0	0	0	0	0	0	0	0	0	0	0	0	0	0	0																																
2664	40	OK	153	1101864	0500000US40153	40153	WOODWARD	6	3217798450	9693376	4358997	-11050126	OKWOODWARD	1	1	0	0	0	0	0	0	0	0	0	1	1	0	0	0	0	0	0																																
1206	41	OR	1	1135845	0500000US41001	41001	BAKER	6	7945996927	51832632	5576027	-13099492	ORBAKER	1	1	0	0	0	0	1	1	0	0	0	0	0	0	0	0	0	0	0																																
281	41	OR	3	1155126	0500000US41003	41003	BENTON	6	1748712528	7740249	5541937	-13740072	ORBENTON	2	2	2	0	2	0	0	0	0	0	0	0	0	0	0	0	0	0	0																																
780	41	OR	5	1155127	0500000US41005	41005	CLACKAMAS	6	4845049032	31834351	5651274	-13605575	ORCLACKAMAS	1	1	1	0	1	0	0	0	0	0	0	0	0	0	0	0	0	0	0																																
282	41	OR	7	1135846	0500000US41007	41007	CLATSOP	6	2145196270	661305228	5779635	-13765303	ORCLATSOP	0	0	0	0	0	0	0	0	0	0	0	0	0	0	0	0	0	0	0																																
2674	41	OR	9	1135847	0500000US41009	41009	COLUMBIA	6	1704178259	80260317	5771404	-13702138	ORCOLUMBIA	5	5	5	0	5	0	0	0	0	0	0	0	0	0	0	0	0	0	0																																
2713	41	OR	11	1135848	0500000US41011	41011	COOS	6	4133580446	544862331	5338717	-13810232	ORCOOS	10	10	7	0	7	0	3	3	0	0	0	0	0	0	0	0	0	0	0																																
1919	41	OR	13	1155128	0500000US41013	41013	CROOK	6	7715294911	21091929	5487640	-13398087	ORCROOK	9	9	0	0	0	0	9	8	1	0	0	0	0	0	0	0	0	0	0																																
1317	41	OR	15	1155129	0500000US41015	41015	CURRY	6	4217640656	934462436	5230030	-13821098	ORCURRY	5	5	5	0	5	0	0	0	0	0	0	0	0	0	0	0	0	0	0																																
1014	41	OR	17	1155130	0500000US41017	41017	DESCHUTES	6	7815567168	94755758	5452500	-13495126	ORDESCHUTES	6	6	2	0	2	0	4	4	0	0	0	0	0	0	0	0	0	0	0																																
781	41	OR	19	1135849	0500000US41019	41019	DOUGLAS	6	13042299244	252000831	5354978	-13710921	ORDOUGLAS	102	102	78	0	78	0	24	21	3	0	0	0	0	0	0	0	0	0	0																																
283	41	OR	21	1135850	0500000US41021	41021	GILLIAM	6	3120213949	46914718	5681447	-13381814	ORGILLIAM	0	0	0	0	0	0	0	0	0	0	0	0	0	0	0	0	0	0	0																																
1124	41	OR	23	1135851	0500000US41023	41023	GRANT	6	11726927791	1893807	5542179	-13247825	ORGRANT	0	0	0	0	0	0	0	0	0	0	0	0	0	0	0	0	0	0	0																																
1920	41	OR	25	1135852	0500000US41025	41025	HARNEY	6	26248071434	241568256	5322886	-13243529	ORHARNEY	0	0	0	0	0	0	0	0	0	0	0	0	0	0	0	0	0	0	0																																
3000	41	OR	27	1155131	0500000US41027	41027	HOOD RIVER	6	1352203447	29040461	5703664	-13542137	ORHOOD RIVER	29	29	4	0	4	0	25	20	5	0	0	0	0	0	0	0	0	0	0																																
1969	41	OR	29	1135853	0500000US41029	41029	JACKSON	6	7208499990	46860048	5226160	-13662053	ORJACKSON	185	182	101	0	101	0	80	75	5	0	0	0	0	0	0	0	0	0	0																																
1251	41	OR	31	1155132	0500000US41031	41031	JEFFERSON	6	4615975256	26213922	5563429	-13489254	ORJEFFERSON	3	3	0	0	0	0	3	3	0	0	0	0	0	0	0	0	0	0	0																																
284	41	OR	33	1155133	0500000US41033	41033	JOSEPHINE	6	4244087602	5629247	5216035	-13754134	ORJOSEPHINE	79	79	60	0	60	0	16	15	1	0	0	1	0	0	0	1	0	0	0																																
285	41	OR	35	1155134	0500000US41035	41035	KLAMATH	6	15391613774	503712593	5265098	-13542080	ORKLAMATH	1	1	0	0	0	0	0	0	0	0	0	0	0	0	0	0	1	1	0																																
3001	41	OR	37	1135854	0500000US41037	41037	LAKE	6	21078875989	568514572	5281403	-13401646	ORLAKE	4	4	0	0	0	0	4	4	0	0	0	0	0	0	0	0	0	0	0																																
286	41	OR	39	1135855	0500000US41039	41039	LANE	6	11799215321	437134106	5456156	-13675391	ORLANE	55	55	21	0	21	0	34	21	13	0	0	0	0	0	0	0	0	0	0																																
3049	41	OR	41	1135856	0500000US41041	41041	LINCOLN	6	2539217125	554661512	5565505	-13788948	ORLINCOLN	3	3	3	0	3	0	0	0	0	0	0	0	0	0	0	0	0	0	0																																
287	41	OR	43	1135857	0500000US41043	41043	LINN	6	5923493230	50497756	5541495	-13640530	ORLINN	1	1	1	0	1	0	0	0	0	0	0	0	0	0	0	0	0	0	0																																
288	41	OR	45	1135858	0500000US41045	41045	MALHEUR	6	25608869178	109173277	5343211	-13093756	ORMALHEUR	2	2	0	0	0	0	2	2	0	0	0	0	0	0	0	0	0	0	0																																
289	41	OR	47	1135859	0500000US41047	41047	MARION	6	3057605346	26573439	5606394	-13646144	ORMARION	4	4	1	0	1	0	3	1	2	0	0	0	0	0	0	0	0	0	0																																
1066	41	OR	49	1135860	0500000US41049	41049	MORROW	6	5259049905	44372295	5687955	-13312104	ORMORROW	1	1	0	0	0	0	1	1	0	0	0	0	0	0	0	0	0	0	0																																
1015	41	OR	51	1135861	0500000US41051	41051	MULTNOMAH	6	1116597727	88213123	5708035	-13627162	ORMULTNOMAH	10	10	3	0	3	0	6	6	0	0	0	0	0	0	0	0	0	0	0																																
1970	41	OR	53	1135862	0500000US41053	41053	POLK	6	1918983308	8153114	5606391	-13738294	ORPOLK	1	1	1	0	1	0	0	0	0	0	0	0	0	0	0	0	0	0	0																																
1252	41	OR	55	1135863	0500000US41055	41055	SHERMAN	6	2133151552	19617470	5685667	-13435073	ORSHERMAN	0	0	0	0	0	0	0	0	0	0	0	0	0	0	0	0	0	0	0																																
1822	41	OR	57	1135864	0500000US41057	41057	TILLAMOOK	6	2855122943	595798838	5694980	-13771613	ORTILLAMOOK	0	0	0	0	0	0	0	0	0	0	0	0	0	0	0	0	0	0	0																																
3085	41	OR	59	1156673	0500000US41059	41059	UMATILLA	6	8327941916	41647897	5715495	-13217693	ORUMATILLA	1	1	0	0	0	0	1	0	1	0	0	0	0	0	0	0	0	0	0																																
290	41	OR	61	1164165	0500000US41061	41061	UNION	6	5275597063	4989941	5670690	-13136668	ORUNION	1	1	0	0	0	0	1	1	0	0	0	0	0	0	0	0	0	0	0																																
2653	41	OR	63	1155135	0500000US41063	41063	WALLOWA	6	8147836571	14191615	5713535	-13044581	ORWALLOWA	0	0	0	0	0	0	0	0	0	0	0	0	0	0	0	0	0	0	0																																
1348	41	OR	65	1155136	0500000US41065	41065	WASCO	6	6167121090	35716361	5646985	-13488360	ORWASCO	12	12	6	0	6	0	6	5	1	0	0	0	0	0	0	0	0	0	0																																
2730	41	OR	67	1155137	0500000US41067	41067	WASHINGTON	6	1875835193	6138641	5710182	-13703266	ORWASHINGTON	4	4	2	0	2	0	2	2	0	0	0	0	0	0	0	0	0	0	0																																
1823	41	OR	69	1135865	0500000US41069	41069	WHEELER	6	4444476926	1241033	5578650	-13361423	ORWHEELER	4	4	0	0	0	0	4	4	0	0	0	0	0	0	0	0	0	0	0																																
2638	41	OR	71	1135866	0500000US41071	41071	YAMHILL	6	1854169175	6491586	5658260	-13726584	ORYAMHILL	4	4	2	0	2	0	1	1	0	0	0	0	0	0	0	0	0	0	0																																
2898	42	PA	1	1213656	0500000US42001	42001	ADAMS	6	1343394713	7889265	4847310	-8595853	PAADAMS	12	12	10	10	0	0	2	2	0	0	0	0	0	0	0	0	0	0	0																																
291	42	PA	3	1213657	0500000US42003	42003	ALLEGHENY	6	1890889706	37411488	4934350	-8903467	PAALLEGHENY	59	58	47	47	0	0	10	10	0	0	0	0	0	0	0	0	0	0	0																																
782	42	PA	5	1213658	0500000US42005	42005	ARMSTRONG	6	1691718475	27625399	4984747	-8845949	PAARMSTRONG	4	4	4	4	0	0	0	0	0	0	0	0	0	0	0	0	0	0	0																																
1865	42	PA	7	1214112	0500000US42007	42007	BEAVER	6	1125901161	24165972	4965621	-8944439	PABEAVER	19	18	13	13	0	0	4	4	0	0	0	1	0	0	0	1	0	0	0																																
2639	42	PA	9	1209171	0500000US42009	42009	BEDFORD	6	2621836594	11935888	4866971	-8737491	PABEDFORD	4	4	2	2	0	0	2	2	0	0	0	0	0	0	0	0	0	0	0																																
2690	42	PA	11	1209172	0500000US42011	42011	BERKS	6	2218040262	24252061	4926664	-8452046	PABERKS	20	20	8	8	0	0	8	8	0	0	0	1	1	0	0	0	0	0	0																																
1874	42	PA	13	1213659	0500000US42013	42013	BLAIR	6	1361815247	3285511	4936136	-8721719	PABLAIR	9	9	8	8	0	0	0	0	0	0	0	0	0	0	0	0	0	0	0																																
783	42	PA	15	1213660	0500000US42015	42015	BRADFORD	6	2971750814	35275587	5129433	-8517657	PABRADFORD	17	17	17	17	0	0	0	0	0	0	0	0	0	0	0	0	0	0	0																																
292	42	PA	17	1209173	0500000US42017	42017	BUCKS	6	1565408723	45201371	4915069	-8360874	PABUCKS	75	73	21	21	0	0	51	50	0	0	1	0	0	0	0	0	0	0	0																																
2691	42	PA	19	1213661	0500000US42019	42019	BUTLER	6	2042451310	15948098	4999396	-8895870	PABUTLER	9	9	7	7	0	0	1	1	0	0	0	1	1	0	0	0	0	0	0																																
2884	42	PA	21	1213662	0500000US42021	42021	CAMBRIA	6	1782823119	13677295	4938238	-8762354	PACAMBRIA	4	4	4	4	0	0	0	0	0	0	0	0	0	0	0	0	0	0	0																																
2818	42	PA	23	1213663	0500000US42023	42023	CAMERON	6	1026229553	5664041	5077009	-8705626	PACAMERON	1	1	1	1	0	0	0	0	0	0	0	0	0	0	0	0	0	0	0																																
2482	42	PA	25	1213664	0500000US42025	42025	CARBON	6	987977576	15349904	5000307	-8427864	PACARBON	10	10	1	1	0	0	9	9	0	0	0	0	0	0	0	0	0	0	0																																
1125	42	PA	27	1214720	0500000US42027	42027	CENTRE	6	2874542864	8187277	5000494	-8662871	PACENTRE	50	49	46	46	0	0	1	1	0	0	0	2	1	0	0	1	0	0	0																																
1207	42	PA	29	1209174	0500000US42029	42029	CHESTER	6	1943822409	22586048	4862084	-8432261	PACHESTER	72	72	47	47	0	0	22	22	0	0	0	1	0	0	0	1	0	0	0																																
1253	42	PA	31	1210234	0500000US42031	42031	CLARION	6	1556152465	23335885	5040808	-8841095	PACLARION	2	2	2	2	0	0	0	0	0	0	0	0	0	0	0	0	0	0	0																																
784	42	PA	33	1209175	0500000US42033	42033	CLEARFIELD	6	2964701490	23932649	5012432	-8735690	PACLEARFIELD	0	0	0	0	0	0	0	0	0	0	0	0	0	0	0	0	0	0	0																																
785	42	PA	35	1214721	0500000US42035	42035	CLINTON	6	2299868230	23178794	5046982	-8642670	PACLINTON	2	2	2	2	0	0	0	0	0	0	0	0	0	0	0	0	0	0	0																																
1909	42	PA	37	1213665	0500000US42037	42037	COLUMBIA	6	1251240776	18266225	5019580	-8505390	PACOLUMBIA	1	1	1	1	0	0	0	0	0	0	0	0	0	0	0	0	0	0	0																																
2483	42	PA	39	1213666	0500000US42039	42039	CRAWFORD	6	2621846809	65303124	5113901	-8917377	PACRAWFORD	1	1	1	1	0	0	0	0	0	0	0	0	0	0	0	0	0	0	0																																
293	42	PA	41	1209176	0500000US42041	42041	CUMBERLAND	6	1412834155	12521844	4889769	-8601150	PACUMBERLAND	41	41	21	21	0	0	18	18	0	0	0	2	0	2	0	0	0	0	0																																
786	42	PA	43	1213667	0500000US42043	42043	DAUPHIN	6	1359893288	85780784	4926557	-8547054	PADAUPHIN	18	18	11	11	0	0	7	7	0	0	0	0	0	0	0	0	0	0	0																																
787	42	PA	45	1209177	0500000US42045	42045	DELAWARE	6	476226983	17433573	4853855	-8393386	PADELAWARE	24	24	15	15	0	0	9	9	0	0	0	0	0	0	0	0	0	0	0																																
1910	42	PA	47	1213668	0500000US42047	42047	ELK	6	2142856032	12818644	5075307	-8755194	PAELK	0	0	0	0	0	0	0	0	0	0	0	0	0	0	0	0	0	0	0																																
788	42	PA	49	1209178	0500000US42049	42049	ERIE	6	2069952475	1965847815	5159903	-8909203	PAERIE	3	3	3	3	0	0	0	0	0	0	0	0	0	0	0	0	0	0	0																																
1016	42	PA	51	1209179	0500000US42051	42051	FAYETTE	6	2046968026	20644021	4854348	-8866300	PAFAYETTE	5	5	5	5	0	0	0	0	0	0	0	0	0	0	0	0	0	0	0																																
2484	42	PA	53	1213669	0500000US42053	42053	FOREST	6	1106623936	8356610	5088322	-8820514	PAFOREST	1	1	1	1	0	0	0	0	0	0	0	0	0	0	0	0	0	0	0																																
294	42	PA	55	1213670	0500000US42055	42055	FRANKLIN	6	2000052118	1544300	4855459	-8651889	PAFRANKLIN	75	75	32	32	0	0	39	39	0	0	0	4	4	0	0	0	0	0	0																																
2936	42	PA	57	1213671	0500000US42057	42057	FULTON	6	1133252798	1305486	4855144	-8695454	PAFULTON	3	3	1	1	0	0	2	2	0	0	0	0	0	0	0	0	0	0	0																																
1318	42	PA	59	1214033	0500000US42059	42059	GREENE	6	1491700969	5253864	4844744	-8930375	PAGREENE	1	1	1	1	0	0	0	0	0	0	0	0	0	0	0	0	0	0	0																																
295	42	PA	61	1213672	0500000US42061	42061	HUNTINGDON	6	2265337403	37851955	4926826	-8680828	PAHUNTINGDON	10	10	8	8	0	0	2	2	0	0	0	0	0	0	0	0	0	0	0																																
789	42	PA	63	1213673	0500000US42063	42063	INDIANA	6	2142009116	18802621	4961221	-8803973	PAINDIANA	11	11	11	11	0	0	0	0	0	0	0	0	0	0	0	0	0	0	0																																
3086	42	PA	65	1213674	0500000US42065	42065	JEFFERSON	6	1689784203	11321806	5031316	-8794176	PAJEFFERSON	0	0	0	0	0	0	0	0	0	0	0	0	0	0	0	0	0	0	0																																
790	42	PA	67	1209180	0500000US42067	42067	JUNIATA	6	1013592887	5606074	4943451	-8616344	PAJUNIATA	7	7	4	4	0	0	3	3	0	0	0	0	0	0	0	0	0	0	0																																
2522	42	PA	69	1213675	0500000US42069	42069	LACKAWANNA	6	1188217624	15896171	5077035	-8416781	PALACKAWANNA	17	17	12	12	0	0	5	5	0	0	0	0	0	0	0	0	0	0	0																																
296	42	PA	71	1209181	0500000US42071	42071	LANCASTER	6	2444606396	103423673	4872170	-8487865	PALANCASTER	24	24	15	15	0	0	8	8	0	0	0	1	1	0	0	0	0	0	0																																
2885	42	PA	73	1213676	0500000US42073	42073	LAWRENCE	6	927644463	11783868	5011071	-8942765	PALAWRENCE	6	6	5	5	0	0	1	1	0	0	0	0	0	0	0	0	0	0	0																																
2886	42	PA	75	1214034	0500000US42075	42075	LEBANON	6	937138344	1727921	4919471	-8511238	PALEBANON	18	18	13	13	0	0	5	5	0	0	0	0	0	0	0	0	0	0	0																																
2654	42	PA	77	1209182	0500000US42077	42077	LEHIGH	6	894010231	7898582	4955404	-8414908	PALEHIGH	93	93	23	23	0	0	70	70	0	0	0	0	0	0	0	0	0	0	0																																
2523	42	PA	79	1209183	0500000US42079	42079	LUZERNE	6	2305974195	41240055	5038540	-8459057	PALUZERNE	22	19	16	16	0	0	3	3	0	0	0	0	0	0	0	0	0	0	0																																
1960	42	PA	81	1213677	0500000US42081	42081	LYCOMING	6	3182060988	39457017	5063178	-8578801	PALYCOMING	22	21	18	18	0	0	2	2	0	0	0	0	0	0	0	0	0	0	0																																
2407	42	PA	83	1210235	0500000US42083	42083	MCKEAN	6	2536105992	13010718	5132260	-8746263	PAMCKEAN	1	1	1	1	0	0	0	0	0	0	0	0	0	0	0	0	0	0	0																																
2920	42	PA	85	1213678	0500000US42085	42085	MERCER	6	1741978098	25963051	5057055	-8934245	PAMERCER	10	10	8	8	0	0	0	0	0	0	0	0	0	0	0	0	0	0	0																																
2408	42	PA	87	1213679	0500000US42087	42087	MIFFLIN	6	1064602238	9507398	4955093	-8640266	PAMIFFLIN	0	0	0	0	0	0	0	0	0	0	0	0	0	0	0	0	0	0	0																																
1067	42	PA	89	1209184	0500000US42089	42089	MONROE	6	1575385119	22867226	5020946	-8386748	PAMONROE	43	42	20	20	0	0	22	22	0	0	0	0	0	0	0	0	0	0	0																																
944	42	PA	91	1213680	0500000US42091	42091	MONTGOMERY	6	1250992095	10845894	4896657	-8389861	PAMONTGOMERY	64	63	20	20	0	0	43	43	0	0	0	0	0	0	0	0	0	0	0																																
2409	42	PA	93	1213681	0500000US42093	42093	MONTOUR	6	337326240	5407948	5016466	-8533597	PAMONTOUR	0	0	0	0	0	0	0	0	0	0	0	0	0	0	0	0	0	0	0																																
297	42	PA	95	1209185	0500000US42095	42095	NORTHAMPTON	6	957324109	19452871	4976185	-8383175	PANORTHAMPTON	21	20	14	14	0	0	6	6	0	0	0	0	0	0	0	0	0	0	0																																
791	42	PA	97	1209186	0500000US42097	42097	NORTHUMBERLAND	6	1186219234	50515011	4990603	-8539251	PANORTHUMBERLAND	6	6	6	6	0	0	0	0	0	0	0	0	0	0	0	0	0	0	0																																
298	42	PA	99	1213682	0500000US42099	42099	PERRY	6	1428244405	10589698	4924034	-8600784	PAPERRY	3	3	2	2	0	0	1	1	0	0	0	0	0	0	0	0	0	0	0																																
792	42	PA	101	1209187	0500000US42101	42101	PHILADELPHIA	6	347519465	22089787	4867063	-8363872	PAPHILADELPHIA	14	14	2	2	0	0	9	9	0	0	0	2	2	0	0	0	1	1	0																																
1208	42	PA	103	1213683	0500000US42103	42103	PIKE	6	1411441331	56692145	5061471	-8352728	PAPIKE	81	80	44	44	0	0	36	36	0	0	0	0	0	0	0	0	0	0	0																																
2887	42	PA	105	1213684	0500000US42105	42105	POTTER	6	2800612691	559779	5122923	-8671326	PAPOTTER	0	0	0	0	0	0	0	0	0	0	0	0	0	0	0	0	0	0	0																																
2453	42	PA	107	1213685	0500000US42107	42107	SCHUYLKILL	6	2016645897	10834897	4969080	-8484310	PASCHUYLKILL	5	4	1	1	0	0	3	3	0	0	0	0	0	0	0	0	0	0	0																																
1961	42	PA	109	1213686	0500000US42109	42109	SNYDER	6	851526093	7157948	4978462	-8579409	PASNYDER	1	1	1	1	0	0	0	0	0	0	0	0	0	0	0	0	0	0	0																																
793	42	PA	111	1209188	0500000US42111	42111	SOMERSET	6	2782597159	17002839	4862016	-8797372	PASOMERSET	2	1	1	1	0	0	0	0	0	0	0	0	0	0	0	0	0	0	0																																
299	42	PA	113	1213687	0500000US42113	42113	SULLIVAN	6	1165338399	6617028	5078394	-8517307	PASULLIVAN	1	1	1	1	0	0	0	0	0	0	0	0	0	0	0	0	0	0	0																																
1126	42	PA	115	1213688	0500000US42115	42115	SUSQUEHANNA	6	2132879370	22356562	5134297	-8438097	PASUSQUEHANNA	35	35	28	28	0	0	4	4	0	0	0	0	0	0	0	0	0	0	0																																
2819	42	PA	117	1209189	0500000US42117	42117	TIOGA	6	2936469318	8257078	5126973	-8599906	PATIOGA	0	0	0	0	0	0	0	0	0	0	0	0	0	0	0	0	0	0	0																																
1836	42	PA	119	1213689	0500000US42119	42119	UNION	6	818399144	4639329	5006904	-8578517	PAUNION	7	7	6	6	0	0	0	0	0	0	0	0	0	0	0	0	0	0	0																																
2454	42	PA	121	1213690	0500000US42121	42121	VENANGO	6	1746388722	22148538	5071719	-8878607	PAVENANGO	4	4	4	4	0	0	0	0	0	0	0	0	0	0	0	0	0	0	0																																
1837	42	PA	123	1213691	0500000US42123	42123	WARREN	6	2289914221	37352304	5133273	-8824751	PAWARREN	7	7	7	7	0	0	0	0	0	0	0	0	0	0	0	0	0	0	0																																
794	42	PA	125	1209190	0500000US42125	42125	WASHINGTON	6	2219590653	10147672	4893552	-8933203	PAWASHINGTON	31	31	6	6	0	0	25	25	0	0	0	0	0	0	0	0	0	0	0																																
795	42	PA	127	1213692	0500000US42127	42127	WAYNE	6	1879307107	64774622	5108618	-8382720	PAWAYNE	46	46	31	31	0	0	14	14	0	0	0	0	0	0	0	0	0	0	0																																
1017	42	PA	129	1209191	0500000US42129	42129	WESTMORELAND	6	2661370994	22050457	4911257	-8846229	PAWESTMORELAND	11	11	8	8	0	0	0	0	0	0	0	0	0	0	0	0	0	0	0																																
1209	42	PA	131	1209192	0500000US42131	42131	WYOMING	6	1029016039	20034376	5089123	-8462124	PAWYOMING	13	13	13	13	0	0	0	0	0	0	0	0	0	0	0	0	0	0	0																																
300	42	PA	133	1209193	0500000US42133	42133	YORK	6	2341883204	16941833	4854372	-8541176	PAYORK	23	23	17	17	0	0	6	6	0	0	0	0	0	0	0	0	0	0	0																																
2455	44	RI	1	1219777	0500000US44001	44001	BRISTOL	6	62587619	53352112	5118729	-7935308	RIBRISTOL	1	1	0	0	0	0	1	1	0	0	0	0	0	0	0	0	0	0	0																																
2495	44	RI	3	1219778	0500000US44003	44003	KENT	6	436515567	50720026	5112006	-7969680	RIKENT	4	4	2	1	0	1	2	2	0	0	0	0	0	0	0	0	0	0	0																																
301	44	RI	5	1219779	0500000US44005	44005	NEWPORT	6	265313258	546982296	5094769	-7930042	RINEWPORT	7	7	4	4	0	0	3	3	0	0	0	0	0	0	0	0	0	0	0																																
796	44	RI	7	1219781	0500000US44007	44007	PROVIDENCE	6	1060698086	67732522	5141869	-7968254	RIPROVIDENCE	22	22	17	17	0	0	5	5	0	0	0	0	0	0	0	0	0	0	0																																
1254	44	RI	9	1219782	0500000US44009	44009	WASHINGTON	6	852784195	604764680	5081905	-7972986	RIWASHINGTON	11	11	9	9	0	0	2	2	0	0	0	0	0	0	0	0	0	0	0																																
2496	45	SC	1	1245666	0500000US45001	45001	ABBEVILLE	6	1270343695	53120004	4058749	-9179262	SCABBEVILLE	0	0	0	0	0	0	0	0	0	0	0	0	0	0	0	0	0	0	0																																
797	45	SC	3	1247979	0500000US45003	45003	AIKEN	6	2774109818	24619610	3967827	-9087527	SCAIKEN	1	1	1	1	0	0	0	0	0	0	0	0	0	0	0	0	0	0	0																																
302	45	SC	5	1247980	0500000US45005	45005	ALLENDALE	6	1056948589	11208070	3893752	-9056766	SCALLENDALE	0	0	0	0	0	0	0	0	0	0	0	0	0	0	0	0	0	0	0																																
1319	45	SC	7	1247981	0500000US45007	45007	ANDERSON	6	1853025914	108726641	4098758	-9199204	SCANDERSON	4	4	1	1	0	0	1	1	0	0	0	1	1	0	0	0	0	0	0																																
303	45	SC	9	1247982	0500000US45009	45009	BAMBERG	6	1018815536	5685860	3923867	-9022920	SCBAMBERG	0	0	0	0	0	0	0	0	0	0	0	0	0	0	0	0	0	0	0																																
2628	45	SC	11	1247983	0500000US45011	45011	BARNWELL	6	1420294942	23008120	3930692	-9065298	SCBARNWELL	0	0	0	0	0	0	0	0	0	0	0	0	0	0	0	0	0	0	0																																
1018	45	SC	13	1247984	0500000US45013	45013	BEAUFORT	6	1492521322	899063816	3814074	-8986835	SCBEAUFORT	12	12	5	5	0	0	0	0	0	0	0	5	2	0	0	3	0	0	0																																
1210	45	SC	15	1247985	0500000US45015	45015	BERKELEY	6	2846215444	337537176	3921619	-8900110	SCBERKELEY	0	0	0	0	0	0	0	0	0	0	0	0	0	0	0	0	0	0	0																																
798	45	SC	17	1247986	0500000US45017	45017	CALHOUN	6	987179166	29350862	3985246	-8992431	SCCALHOUN	0	0	0	0	0	0	0	0	0	0	0	0	0	0	0	0	0	0	0																																
3087	45	SC	19	1252740	0500000US45019	45019	CHARLESTON	6	2376182162	1141000425	3873436	-8900285	SCCHARLESTON	8	8	3	2	0	1	3	3	0	0	0	2	2	0	0	0	0	0	0																																
799	45	SC	21	1247987	0500000US45021	45021	CHEROKEE	6	1017058336	11701051	4170450	-9085938	SCCHEROKEE	1	1	0	0	0	0	1	1	0	0	0	0	0	0	0	0	0	0	0																																
1838	45	SC	23	1247988	0500000US45023	45023	CHESTER	6	1503893313	14261786	4122123	-9034639	SCCHESTER	0	0	0	0	0	0	0	0	0	0	0	0	0	0	0	0	0	0	0																																
800	45	SC	25	1247989	0500000US45025	45025	CHESTERFIELD	6	2069534791	17248205	4115065	-8923235	SCCHESTERFIELD	0	0	0	0	0	0	0	0	0	0	0	0	0	0	0	0	0	0	0																																
801	45	SC	27	1247990	0500000US45027	45027	CLARENDON	6	1571964063	229790157	3984048	-8929639	SCCLARENDON	0	0	0	0	0	0	0	0	0	0	0	0	0	0	0	0	0	0	0																																
304	45	SC	29	1247991	0500000US45029	45029	COLLETON	6	2736299921	198896760	3877274	-8979814	SCCOLLETON	0	0	0	0	0	0	0	0	0	0	0	0	0	0	0	0	0	0	0																																
802	45	SC	31	1247992	0500000US45031	45031	DARLINGTON	6	1453370733	14647308	4073541	-8900845	SCDARLINGTON	0	0	0	0	0	0	0	0	0	0	0	0	0	0	0	0	0	0	0																																
1884	45	SC	33	1247993	0500000US45033	45033	DILLON	6	1048523624	4545513	4081508	-8836424	SCDILLON	0	0	0	0	0	0	0	0	0	0	0	0	0	0	0	0	0	0	0																																
945	45	SC	35	1247998	0500000US45035	45035	DORCHESTER	6	1484717404	6618223	3905895	-8950723	SCDORCHESTER	2	2	1	1	0	0	0	0	0	0	0	1	1	0	0	0	0	0	0																																
2636	45	SC	37	1247999	0500000US45037	45037	EDGEFIELD	6	1296025456	16321055	3998289	-9124476	SCEDGEFIELD	0	0	0	0	0	0	0	0	0	0	0	0	0	0	0	0	0	0	0																																
1885	45	SC	39	1248000	0500000US45039	45039	FAIRFIELD	6	1777449360	61135064	4081999	-9030377	SCFAIRFIELD	0	0	0	0	0	0	0	0	0	0	0	0	0	0	0	0	0	0	0																																
803	45	SC	41	1248001	0500000US45041	45041	FLORENCE	6	2071894715	9743913	4032119	-8872484	SCFLORENCE	0	0	0	0	0	0	0	0	0	0	0	0	0	0	0	0	0	0	0																																
1019	45	SC	43	1248002	0500000US45043	45043	GEORGETOWN	6	2107183538	572535186	3953136	-8831236	SCGEORGETOWN	0	0	0	0	0	0	0	0	0	0	0	0	0	0	0	0	0	0	0																																
1211	45	SC	45	1245489	0500000US45045	45045	GREENVILLE	6	2033561297	25132347	4149625	-9169476	SCGREENVILLE	6	6	2	2	0	0	3	3	0	0	0	1	1	0	0	0	0	0	0																																
305	45	SC	47	1248003	0500000US45047	45047	GREENWOOD	6	1177746763	21226294	4049502	-9142220	SCGREENWOOD	8	8	0	0	0	0	2	2	0	0	0	6	6	0	0	0	0	0	0																																
804	45	SC	49	1248004	0500000US45049	45049	HAMPTON	6	1450121734	7276755	3865672	-9032535	SCHAMPTON	0	0	0	0	0	0	0	0	0	0	0	0	0	0	0	0	0	0	0																																
1320	45	SC	51	1248005	0500000US45051	45051	HORRY	6	2936847555	313594247	4018312	-8793860	SCHORRY	4	4	2	2	0	0	0	0	0	0	0	2	2	0	0	0	0	0	0																																
306	45	SC	53	1248006	0500000US45053	45053	JASPER	6	1697265276	114074607	3820832	-9020388	SCJASPER	0	0	0	0	0	0	0	0	0	0	0	0	0	0	0	0	0	0	0																																
805	45	SC	55	1248007	0500000US45055	45055	KERSHAW	6	1881777522	35709176	4074420	-8971255	SCKERSHAW	3	3	1	1	0	0	1	1	0	0	0	1	1	0	0	0	0	0	0																																
1127	45	SC	57	1248008	0500000US45057	45057	LANCASTER	6	1422314508	15444741	4121422	-8984093	SCLANCASTER	0	0	0	0	0	0	0	0	0	0	0	0	0	0	0	0	0	0	0																																
806	45	SC	59	1248009	0500000US45059	45059	LAURENS	6	1848789807	25942578	4093951	-9128864	SCLAURENS	4	4	0	0	0	0	1	1	0	0	0	3	3	0	0	0	0	0	0																																
807	45	SC	61	1245652	0500000US45061	45061	LEE	6	1062372381	2715077	4050775	-8933894	SCLEE	0	0	0	0	0	0	0	0	0	0	0	0	0	0	0	0	0	0	0																																
1255	45	SC	63	1244251	0500000US45063	45063	LEXINGTON	6	1810553175	151957605	4015728	-9047186	SCLEXINGTON	2	2	1	1	0	0	0	0	0	0	0	1	1	0	0	0	0	0	0																																
1349	45	SC	67	1248010	0500000US45067	45067	MARION	6	1267162023	12643194	4039612	-8834595	SCMARION	0	0	0	0	0	0	0	0	0	0	0	0	0	0	0	0	0	0	0																																
809	45	SC	69	1248011	0500000US45069	45069	MARLBORO	6	1242378725	14480156	4109959	-8869790	SCMARLBORO	0	0	0	0	0	0	0	0	0	0	0	0	0	0	0	0	0	0	0																																
808	45	SC	65	1248012	0500000US45065	45065	MCCORMICK	6	930141784	89983085	4015354	-9162704	SCMCCORMICK	0	0	0	0	0	0	0	0	0	0	0	0	0	0	0	0	0	0	0
[truncated: 150,894 more chars]
